# Supplementary material for: 2-((1E)-1-{2-[(2Z)-3,4-Diphenyl-2,3-di­hydro-1,3-thia­zol-2-yl­idene]hydrazin-1-yl­idene}eth­yl)pyridin-1-ium bromide monohydrate
Source: Acta Crystallogr Sect E Struct Rep Online. 2014 Mar 26;70(Pt 4):o478–9. doi: 10.1107/S1600536814006229 (PMC3998596; doi:10.1107/S1600536814006229)
Supplement: Supplementary file 1 [file e-70-0o478-sup1.cif]

##############################################################################
#                                                                            #
# This CIF contains the data in a paper accepted for publication in          #
# Acta Crystallographica Section E. It conforms to the requirements of       #
# Notes for Authors for Acta Crystallographica Section E, and has been       #
# peer reviewed under the auspices of the IUCr Commission on Journals.       #
#                                                                            #
# Full details of the Crystallographic Information File format               #
# are given in the paper "The Crystallographic Information File (CIF):       #
# a New Standard Archive File for Crystallography" by S. R. Hall, F. H.      #
# Allen and I. D. Brown [Acta Cryst. (1991), A47, 655-685].                  #
#                                                                            #
# The current version of the core CIF dictionary is obtainable from          #
# ftp://ftp.iucr.org/pub/cif_core.dic.                                       #
#                                                                            #
# Software is freely available for graphical display of the structure(s)     #
# in this CIF. For information consult the CIF software page                 #
# http://www.iucr.org/resources/cif/software.                                #
#                                                                            #
# This file may be used for bona fide research purposes within the           #
# scientific community so long as proper attribution is given to the journal # 
# article from which it was obtained.                                        #
#                                                                            #
##############################################################################
data_global
_audit_creation_method     'PLATON <TABLE ACC> option'
_journal_date_recd_electronic     2014-03-11
_journal_date_accepted     2014-03-20
_journal_name_full     'Acta Crystallographica, Section E'
_journal_year     2014
_journal_volume     70
_journal_issue      4
_journal_page_first     o478
_journal_page_last     o479
_journal_paper_category     QO
_journal_paper_doi     10.1107/S1600536814006229
_journal_coeditor_code     XU5779
_publ_contact_author_name     'Mustafa R. Albayati'
_publ_contact_author_address
;
Kirkuk University,
College of Science,
Department of Chemistry,
Kirkuk,
Iraq
;
_publ_contact_author_email     'shaabankamel@yahoo.com'
_publ_contact_author_fax     ?
_publ_contact_author_phone     ?
_publ_section_title
;\
2-((1<i>E</i>)-1-{2-[(2<i>Z</i>)-3,4-Diphenyl-2,3-dihydro-1,3-thiazol-2-\
ylidene]hydrazin-1-ylidene}ethyl)pyridin-1-ium bromide monohydrate
;
loop_
    _publ_author_name
    _publ_author_address
    'Akkurt, Mehmet'
;
Department of Physics,
Faculty of Sciences,
Erciyes University,
38039 Kayseri,
Turkey
;
    'Joel T. Mague'
;
Department of Chemistry,
Tulane University,
New Orleans,
LA 70118,
USA
;
    'Mohamed, Shaaban K.'
;
Chemistry and Environmental Division,
Manchester Metropolitan University,
Manchester M1 5GD,
England
Chemistry Department,
Faculty of Science,
Minia University,
61519 El-Minia,
Egypt
;
    'Alaa A. Hassan'
;
Chemistry Department,
Faculty of Science,
Minia University,
61519 El-Minia,
Egypt
;
    'Mustafa R. Albayati'
;
Kirkuk University,
College of Science,
Department of Chemistry,
Kirkuk,
Iraq
;
data_I
_database_code_depnum_ccdc_archive 'CCDC 992782'
_chemical_name_systematic
;\
2-((1<i>E</i>)-1-{2-[(2<i>Z</i>)-3,4-Diphenyl-2,3-dihydro-1,3-thiazol-2-\
ylidene]hydrazin-1-ylidene}ethyl)pyridin-1-ium bromide monohydrate
;
_chemical_name_common     ?
_chemical_formula_moiety     'C22 H19 N4 S +, Br -, H2 O'
_chemical_formula_sum     'C22 H21 Br N4 O S'
_chemical_formula_structural     ?
_chemical_formula_iupac     'C22 H19 N4 S +, Br -, H2 O'
_chemical_formula_weight     469.40
_chemical_melting_point     ?
_symmetry_cell_setting     orthorhombic
_symmetry_space_group_name_H-M     'P n a 21'
_symmetry_space_group_name_Hall     'P 2c -2n'
loop_
    _symmetry_equiv_pos_site_id
    _symmetry_equiv_pos_as_xyz
    1 x,y,z
    2 -x,-y,1/2+z
    3 1/2-x,1/2+y,1/2+z
    4 1/2+x,1/2-y,z
_cell_length_a     21.8890(17)
_cell_length_b     5.7384(4)
_cell_length_c     16.6941(13)
_cell_angle_alpha     90
_cell_angle_beta     90
_cell_angle_gamma     90
_cell_volume     2096.9(3)
_cell_formula_units_Z     4
_cell_measurement_reflns_used     9578
_cell_measurement_theta_min     2.2251
_cell_measurement_theta_max     28.6058
_cell_measurement_temperature     150(2)
_exptl_crystal_description     column
_exptl_crystal_colour     orange
_exptl_crystal_size_max     0.19
_exptl_crystal_size_mid     0.08
_exptl_crystal_size_min     0.06
_exptl_crystal_size_rad     ?
_exptl_crystal_density_diffrn     1.487
_exptl_crystal_density_meas     ?
_exptl_crystal_density_method     'Not Measured'
_exptl_crystal_F_000     960
_exptl_absorpt_coefficient_mu     2.081
_exptl_absorpt_correction_type     multi-scan
_exptl_absorpt_process_details     '(SADABS; Bruker, 2013)'
_exptl_absorpt_correction_T_min     0.69
_exptl_absorpt_correction_T_max     0.89
_exptl_special_details
;
;
_diffrn_ambient_temperature     150(2)
_diffrn_radiation_type     MoK\a
_diffrn_radiation_wavelength     0.71073
_diffrn_radiation_monochromator     graphite
_diffrn_measurement_device_type     'Bruker SMART APEX CCD'
_diffrn_measurement_method     '\f and \w scans'
_diffrn_detector_area_resol_mean     8.3660
_diffrn_reflns_number     35645
_diffrn_reflns_av_R_equivalents     0.0456
_diffrn_reflns_av_sigmaI/netI     0.0416
_diffrn_reflns_theta_min     1.86
_diffrn_reflns_theta_max     28.87
_diffrn_reflns_theta_full     28.80
_diffrn_measured_fraction_theta_max     0.993
_diffrn_measured_fraction_theta_full     0.997
_diffrn_reflns_limit_h_min     -29
_diffrn_reflns_limit_h_max     29
_diffrn_reflns_limit_k_min     -7
_diffrn_reflns_limit_k_max     7
_diffrn_reflns_limit_l_min     -22
_diffrn_reflns_limit_l_max     21
_diffrn_reflns_reduction_process
;
;
_refine_special_details
;
Refinement on <i>F</i>^2^ for ALL reflections except those flagged by the user
for potential systematic errors. Weighted <i>R</i>-factors <i>wR</i> and all
goodnesses of fit <i>S</i> are based on <i>F</i>^2^, conventional
<i>R</i>-factors <i>R</i> are based on <i>F</i>, with <i>F</i> set to zero for
negative <i>F</i>^2^. The observed criterion of <i>F</i>^2^ > \s(<i>F</i>^2^)
is used only for calculating -<i>R</i>-factor-obs <i>etc</i>. and is not
relevant to the choice of reflections for refinement. <i>R</i>-factors based
on <i>F</i>^2^ are statistically about twice as large as those based on
<i>F</i>, and <i>R</i>-factors based on ALL data will be even larger.
;
_reflns_number_total     5394
_reflns_number_gt     4943
_reflns_threshold_expression     I>2\s(I)
_refine_ls_structure_factor_coef     Fsqd
_refine_ls_matrix_type     full
_refine_ls_R_factor_all     0.0311
_refine_ls_R_factor_gt     0.0265
_refine_ls_wR_factor_gt     0.0587
_refine_ls_wR_factor_ref     0.0602
_refine_ls_goodness_of_fit_ref     1.047
_refine_ls_restrained_S_all     1.040
_refine_ls_number_reflns     5394
_refine_ls_number_parameters     263
_refine_ls_number_restraints     71
_refine_ls_number_constraints     ?
_refine_ls_hydrogen_treatment     constr
_refine_ls_weighting_scheme     calc
_refine_ls_weighting_details
                      'w=1/[\s^2^(Fo^2^)+(0.0251P)^2^] where P=(Fo^2^+2Fc^2^)/3'
_atom_sites_solution_hydrogens     geom
_atom_sites_solution_primary     ?
_atom_sites_solution_secondary     ?
_refine_ls_shift/su_max     0.001
_refine_ls_shift/su_mean     0.000
_refine_diff_density_max     0.599
_refine_diff_density_min     -0.184
_refine_ls_extinction_method     'none'
_refine_ls_abs_structure_details
;
Flack parameter determined using 2220 quotients
[(<i>I</i>^+^)-(<i>I</i>^-^)]/[(<i>I</i>^+^)+(<i>I</i>^-^)]
(Parsons <i>et al.</i>, 2013)
;
_refine_ls_abs_structure_Flack     0.011(4)
loop_
    _atom_type_symbol
    _atom_type_description
    _atom_type_scat_dispersion_real
    _atom_type_scat_dispersion_imag
    _atom_type_scat_source
    C C 0.0033 0.0016 ' International Tables Vol C Tables 4.2.6.8 and 6.1.1.4'
    H H 0.0000 0.0000 ' International Tables Vol C Tables 4.2.6.8 and 6.1.1.4'
    Br Br -0.2901 2.4595
                        ' International Tables Vol C Tables 4.2.6.8 and 6.1.1.4'
    N N 0.0061 0.0033 ' International Tables Vol C Tables 4.2.6.8 and 6.1.1.4'
    O O 0.0106 0.0060 ' International Tables Vol C Tables 4.2.6.8 and 6.1.1.4'
    S S 0.1246 0.1234 ' International Tables Vol C Tables 4.2.6.8 and 6.1.1.4'
_computing_data_collection     '<i>APEX2</i> (Bruker, 2013)'
_computing_cell_refinement     '<i>SAINT</i> (Bruker, 2013)'
_computing_data_reduction     '<i>SAINT</i> (Bruker, 2013)'
_computing_structure_solution     'SHELXTL (Sheldrick, 2008)'
_computing_structure_refinement     'SHELXTL (Sheldrick, 2008)'
_computing_molecular_graphics     '<i>DIAMOND</i> (Brandenburg & Putz, 2012)'
_computing_publication_material     'SHELXTL (Sheldrick, 2008)'
loop_
    _atom_site_type_symbol
    _atom_site_label
    _atom_site_fract_x
    _atom_site_fract_y
    _atom_site_fract_z
    _atom_site_U_iso_or_equiv
    _atom_site_thermal_displace_type
    _atom_site_calc_flag
    _atom_site_refinement_flags
    _atom_site_occupancy
    _atom_site_disorder_assembly
    _atom_site_disorder_group
    S S1 0.61850(3) 0.09593(11) 0.85092(4) 0.0229(2) Uani d U 1.000 . .
    N N1 0.51800(10) 0.2131(3) 0.78160(14) 0.0192(6) Uani d U 1.000 . .
    N N2 0.57004(10) -0.0860(4) 0.71385(14) 0.0217(6) Uani d U 1.000 . .
    N N3 0.61924(10) -0.2324(4) 0.72594(15) 0.0205(6) Uani d U 1.000 . .
    N N4 0.71202(10) -0.5216(4) 0.75415(13) 0.0213(6) Uani d U 1.000 . .
    C C1 0.57446(12) 0.3189(4) 0.89084(17) 0.0230(8) Uani d U 1.000 . .
    C C2 0.52293(11) 0.3602(4) 0.84921(17) 0.0206(7) Uani d U 1.000 . .
    C C3 0.56577(11) 0.0597(4) 0.77396(16) 0.0194(7) Uani d U 1.000 . .
    C C4 0.47512(11) 0.5271(4) 0.87249(16) 0.0205(7) Uani d U 1.000 . .
    C C5 0.49212(15) 0.7326(4) 0.91199(19) 0.0265(8) Uani d U 1.000 . .
    C C6 0.44860(15) 0.8887(5) 0.93869(18) 0.0310(9) Uani d U 1.000 . .
    C C7 0.38714(15) 0.8462(5) 0.92659(19) 0.0314(9) Uani d U 1.000 . .
    C C8 0.36944(14) 0.6413(5) 0.88887(18) 0.0281(8) Uani d U 1.000 . .
    C C9 0.41249(12) 0.4834(5) 0.86216(16) 0.0236(8) Uani d U 1.000 . .
    C C10 0.47325(11) 0.2338(4) 0.71884(18) 0.0194(7) Uani d U 1.000 . .
    C C11 0.43411(12) 0.0479(5) 0.70314(18) 0.0259(8) Uani d U 1.000 . .
    C C12 0.39293(13) 0.0661(5) 0.6403(2) 0.0337(10) Uani d U 1.000 . .
    C C13 0.39056(15) 0.2685(6) 0.5947(2) 0.0362(10) Uani d U 1.000 . .
    C C14 0.42835(15) 0.4519(6) 0.61191(18) 0.0351(10) Uani d U 1.000 . .
    C C15 0.47038(12) 0.4360(5) 0.67431(16) 0.0247(8) Uani d U 1.000 . .
    C C16 0.63290(12) -0.3691(5) 0.66705(16) 0.0208(7) Uani d U 1.000 . .
    C C17 0.60418(15) -0.3685(6) 0.58542(18) 0.0324(9) Uani d U 1.000 . .
    C C18 0.68144(11) -0.5385(4) 0.68431(15) 0.0195(7) Uani d U 1.000 . .
    C C19 0.69676(14) -0.7211(5) 0.63304(17) 0.0252(8) Uani d U 1.000 . .
    C C20 0.74126(14) -0.8816(5) 0.65600(18) 0.0290(9) Uani d U 1.000 . .
    C C21 0.77059(14) -0.8562(6) 0.7283(2) 0.0302(9) Uani d U 1.000 . .
    C C22 0.75536(14) -0.6732(5) 0.77747(19) 0.0265(9) Uani d U 1.000 . .
    Br Br1 0.72775(2) 0.20153(4) 0.99633(2) 0.02760(10)
                                                      Uani d . 1.000 . .
    O O1 0.71716(11) 0.6961(3) 0.89932(15) 0.0354(7) Uani d . 1.000 . .
    H H1 0.58560 0.40360 0.93750 0.0280 Uiso c RU 1.000 . .
    H H4 0.70300 -0.40570 0.78750 0.0260 Uiso d RU 1.000 . .
    H H5 0.53420 0.76510 0.92050 0.0320 Uiso c RU 1.000 . .
    H H6 0.46100 1.02660 0.96560 0.0370 Uiso c RU 1.000 . .
    H H7 0.35740 0.95570 0.94390 0.0380 Uiso c RU 1.000 . .
    H H8 0.32720 0.60930 0.88140 0.0340 Uiso c RU 1.000 . .
    H H9 0.39960 0.34400 0.83650 0.0280 Uiso c RU 1.000 . .
    H H11 0.43560 -0.08920 0.73500 0.0310 Uiso c RU 1.000 . .
    H H12 0.36630 -0.05990 0.62840 0.0400 Uiso c RU 1.000 . .
    H H13 0.36260 0.27960 0.55140 0.0430 Uiso c RU 1.000 . .
    H H14 0.42590 0.59080 0.58110 0.0420 Uiso c RU 1.000 . .
    H H15 0.49680 0.56290 0.68610 0.0300 Uiso c RU 1.000 . .
    H H17A 0.57680 -0.23420 0.58060 0.0490 Uiso c RU 1.000 . .
    H H17B 0.58080 -0.51260 0.57790 0.0490 Uiso c RU 1.000 . .
    H H17C 0.63620 -0.35830 0.54450 0.0490 Uiso c RU 1.000 . .
    H H19 0.67700 -0.73610 0.58270 0.0300 Uiso c RU 1.000 . .
    H H20 0.75130 -1.00820 0.62180 0.0350 Uiso c RU 1.000 . .
    H H21 0.80110 -0.96440 0.74420 0.0360 Uiso c RU 1.000 . .
    H H22 0.77530 -0.65380 0.82760 0.0320 Uiso c RU 1.000 . .
    H H1A 0.72270 0.57880 0.92850 0.0420 Uiso d RU 1.000 . .
    H H1B 0.71770 0.81980 0.92620 0.0420 Uiso d RU 1.000 . .
loop_
    _atom_site_aniso_label
    _atom_site_aniso_U_11
    _atom_site_aniso_U_22
    _atom_site_aniso_U_33
    _atom_site_aniso_U_12
    _atom_site_aniso_U_13
    _atom_site_aniso_U_23
    S1 0.0172(3) 0.0289(3) 0.0225(3) 0.0002(3) -0.0039(3) -0.0032(3)
    N1 0.0174(11) 0.0204(9) 0.0197(12) -0.0007(8) -0.0022(8) -0.0024(8)
    N2 0.0199(11) 0.0255(11) 0.0198(11) 0.0030(9) -0.0001(9) -0.0031(9)
    N3 0.0171(11) 0.0236(10) 0.0207(12) -0.0002(9) -0.0010(9) -0.0009(9)
    N4 0.0211(10) 0.0234(10) 0.0193(12) 0.0016(9) 0.0014(9) -0.0043(9)
    C1 0.0231(13) 0.0260(12) 0.0198(14) -0.0024(10) -0.0016(11) -0.0049(10)
    C2 0.0211(12) 0.0227(11) 0.0180(13) -0.0039(9) 0.0015(11) -0.0014(10)
    C3 0.0163(12) 0.0234(12) 0.0186(13) -0.0019(10) -0.0011(10) 0.0005(10)
    C4 0.0255(13) 0.0203(11) 0.0157(13) -0.0004(10) 0.0031(10) 0.0003(9)
    C5 0.0332(15) 0.0244(12) 0.0218(15) -0.0043(12) 0.0038(12) -0.0016(10)
    C6 0.0455(18) 0.0220(13) 0.0254(16) -0.0022(12) 0.0086(14) -0.0026(11)
    C7 0.0420(18) 0.0276(14) 0.0247(16) 0.0114(13) 0.0082(14) 0.0017(11)
    C8 0.0266(14) 0.0366(14) 0.0210(14) 0.0056(12) 0.0026(12) 0.0015(12)
    C9 0.0255(13) 0.0264(12) 0.0190(14) -0.0004(11) -0.0011(11) -0.0012(11)
    C10 0.0175(12) 0.0245(12) 0.0162(13) 0.0034(10) -0.0018(10) -0.0051(10)
    C11 0.0204(13) 0.0226(12) 0.0348(17) 0.0012(11) -0.0028(11) -0.0047(11)
    C12 0.0239(14) 0.0354(16) 0.0417(19) 0.0039(13) -0.0080(13) -0.0144(14)
    C13 0.0323(16) 0.0530(19) 0.0234(16) 0.0137(15) -0.0102(13) -0.0095(14)
    C14 0.0458(19) 0.0388(17) 0.0206(15) 0.0114(15) -0.0038(13) 0.0031(12)
    C15 0.0284(14) 0.0272(13) 0.0186(14) 0.0025(11) 0.0008(11) -0.0033(10)
    C16 0.0191(12) 0.0255(12) 0.0178(13) -0.0011(10) 0.0011(10) 0.0002(10)
    C17 0.0326(16) 0.0433(16) 0.0212(16) 0.0109(14) -0.0024(12) -0.0033(13)
    C18 0.0188(12) 0.0229(11) 0.0167(12) -0.0027(10) 0.0036(10) 0.0001(10)
    C19 0.0259(14) 0.0322(14) 0.0175(14) 0.0014(11) 0.0009(11) -0.0057(11)
    C20 0.0333(16) 0.0281(14) 0.0256(16) 0.0050(12) 0.0066(12) -0.0080(12)
    C21 0.0289(16) 0.0307(14) 0.0310(17) 0.0088(12) 0.0025(12) -0.0009(13)
    C22 0.0240(14) 0.0310(15) 0.0245(16) 0.0035(12) -0.0009(12) -0.0034(11)
    Br1 0.0380(2) 0.02270(10)
                            0.02210(10)
                                      -0.00110(10)
                                                 -0.00490(10)
                                                            -0.00420(10)
    O1 0.0582(15) 0.0222(10) 0.0257(12) 0.0051(9) -0.0093(10) -0.0045(8)
_geom_special_details
;
Bond distances, angles <i>etc</i>. have been calculated using the rounded
fractional coordinates. All su's are estimated from the variances of the
(full) variance-covariance matrix. The cell e.s.d.'s are taken into account in
the estimation of distances, angles and torsion angles
;
loop_
    _geom_bond_atom_site_label_1
    _geom_bond_atom_site_label_2
    _geom_bond_site_symmetry_1
    _geom_bond_site_symmetry_2
    _geom_bond_distance
    _geom_bond_publ_flag
    S1 C1 . . 1.735(3) no
    S1 C3 . . 1.740(3) no
    O1 H1A . . 0.8400 no
    O1 H1B . . 0.8400 no
    N1 C2 . . 1.414(3) no
    N1 C10 . . 1.439(4) no
    N1 C3 . . 1.373(3) no
    N2 C3 . . 1.310(3) no
    N2 N3 . . 1.381(3) no
    N3 C16 . . 1.293(4) no
    N4 C18 . . 1.348(3) no
    N4 C22 . . 1.345(4) no
    N4 H4 . . 0.8900 no
    C1 C2 . . 1.346(4) no
    C2 C4 . . 1.471(3) no
    C4 C9 . . 1.404(4) no
    C4 C5 . . 1.401(4) no
    C5 C6 . . 1.382(4) no
    C6 C7 . . 1.382(5) no
    C7 C8 . . 1.389(4) no
    C8 C9 . . 1.381(4) no
    C10 C11 . . 1.393(4) no
    C10 C15 . . 1.379(4) no
    C11 C12 . . 1.387(4) no
    C12 C13 . . 1.390(5) no
    C13 C14 . . 1.369(5) no
    C14 C15 . . 1.393(4) no
    C16 C18 . . 1.469(4) no
    C16 C17 . . 1.501(4) no
    C18 C19 . . 1.394(4) no
    C19 C20 . . 1.394(4) no
    C20 C21 . . 1.375(4) no
    C21 C22 . . 1.374(5) no
    C1 H1 . . 0.9500 no
    C5 H5 . . 0.9500 no
    C6 H6 . . 0.9500 no
    C7 H7 . . 0.9500 no
    C8 H8 . . 0.9500 no
    C9 H9 . . 0.9500 no
    C11 H11 . . 0.9500 no
    C12 H12 . . 0.9500 no
    C13 H13 . . 0.9500 no
    C14 H14 . . 0.9500 no
    C15 H15 . . 0.9500 no
    C17 H17C . . 0.9800 no
    C17 H17A . . 0.9800 no
    C17 H17B . . 0.9800 no
    C19 H19 . . 0.9500 no
    C20 H20 . . 0.9500 no
    C21 H21 . . 0.9500 no
    C22 H22 . . 0.9500 no
loop_
    _geom_angle_atom_site_label_1
    _geom_angle_atom_site_label_2
    _geom_angle_atom_site_label_3
    _geom_angle_site_symmetry_1
    _geom_angle_site_symmetry_2
    _geom_angle_site_symmetry_3
    _geom_angle
    _geom_angle_publ_flag
    C1 S1 C3 . . . 90.18(12) no
    H1A O1 H1B . . . 111.00 no
    C2 N1 C10 . . . 125.7(2) no
    C3 N1 C10 . . . 120.3(2) no
    C2 N1 C3 . . . 113.5(2) no
    N3 N2 C3 . . . 109.4(2) no
    N2 N3 C16 . . . 116.0(2) no
    C18 N4 C22 . . . 123.7(2) no
    C22 N4 H4 . . . 117.00 no
    C18 N4 H4 . . . 119.00 no
    S1 C1 C2 . . . 113.4(2) no
    C1 C2 C4 . . . 125.1(2) no
    N1 C2 C1 . . . 111.8(2) no
    N1 C2 C4 . . . 123.1(2) no
    N1 C3 N2 . . . 122.3(2) no
    S1 C3 N1 . . . 111.11(18) no
    S1 C3 N2 . . . 126.51(19) no
    C2 C4 C5 . . . 118.9(2) no
    C2 C4 C9 . . . 123.1(2) no
    C5 C4 C9 . . . 117.9(2) no
    C4 C5 C6 . . . 121.0(3) no
    C5 C6 C7 . . . 120.6(3) no
    C6 C7 C8 . . . 119.2(3) no
    C7 C8 C9 . . . 120.8(3) no
    C4 C9 C8 . . . 120.6(3) no
    C11 C10 C15 . . . 121.0(3) no
    N1 C10 C11 . . . 119.5(2) no
    N1 C10 C15 . . . 119.5(2) no
    C10 C11 C12 . . . 119.0(3) no
    C11 C12 C13 . . . 120.1(3) no
    C12 C13 C14 . . . 120.3(3) no
    C13 C14 C15 . . . 120.4(3) no
    C10 C15 C14 . . . 119.2(3) no
    N3 C16 C17 . . . 126.3(3) no
    N3 C16 C18 . . . 114.8(2) no
    C17 C16 C18 . . . 118.9(2) no
    C16 C18 C19 . . . 123.5(2) no
    N4 C18 C19 . . . 117.8(2) no
    N4 C18 C16 . . . 118.8(2) no
    C18 C19 C20 . . . 119.7(3) no
    C19 C20 C21 . . . 119.8(3) no
    C20 C21 C22 . . . 119.5(3) no
    N4 C22 C21 . . . 119.5(3) no
    S1 C1 H1 . . . 123.00 no
    C2 C1 H1 . . . 123.00 no
    C6 C5 H5 . . . 120.00 no
    C4 C5 H5 . . . 120.00 no
    C5 C6 H6 . . . 120.00 no
    C7 C6 H6 . . . 120.00 no
    C8 C7 H7 . . . 120.00 no
    C6 C7 H7 . . . 120.00 no
    C9 C8 H8 . . . 120.00 no
    C7 C8 H8 . . . 120.00 no
    C4 C9 H9 . . . 120.00 no
    C8 C9 H9 . . . 120.00 no
    C10 C11 H11 . . . 121.00 no
    C12 C11 H11 . . . 121.00 no
    C13 C12 H12 . . . 120.00 no
    C11 C12 H12 . . . 120.00 no
    C12 C13 H13 . . . 120.00 no
    C14 C13 H13 . . . 120.00 no
    C15 C14 H14 . . . 120.00 no
    C13 C14 H14 . . . 120.00 no
    C10 C15 H15 . . . 120.00 no
    C14 C15 H15 . . . 120.00 no
    C16 C17 H17B . . . 109.00 no
    C16 C17 H17C . . . 109.00 no
    H17A C17 H17B . . . 109.00 no
    H17A C17 H17C . . . 109.00 no
    H17B C17 H17C . . . 110.00 no
    C16 C17 H17A . . . 109.00 no
    C18 C19 H19 . . . 120.00 no
    C20 C19 H19 . . . 120.00 no
    C21 C20 H20 . . . 120.00 no
    C19 C20 H20 . . . 120.00 no
    C20 C21 H21 . . . 120.00 no
    C22 C21 H21 . . . 120.00 no
    N4 C22 H22 . . . 120.00 no
    C21 C22 H22 . . . 120.00 no
loop_
    _geom_torsion_atom_site_label_1
    _geom_torsion_atom_site_label_2
    _geom_torsion_atom_site_label_3
    _geom_torsion_atom_site_label_4
    _geom_torsion_site_symmetry_1
    _geom_torsion_site_symmetry_2
    _geom_torsion_site_symmetry_3
    _geom_torsion_site_symmetry_4
    _geom_torsion
    _geom_torsion_publ_flag
    C3 S1 C1 C2 . . . . 0.9(2) no
    C1 S1 C3 N1 . . . . -0.31(19) no
    C1 S1 C3 N2 . . . . 177.4(2) no
    C3 N1 C2 C1 . . . . 1.0(3) no
    C3 N1 C2 C4 . . . . -175.7(2) no
    C10 N1 C2 C1 . . . . -170.8(2) no
    C10 N1 C2 C4 . . . . 12.5(4) no
    C2 N1 C3 S1 . . . . -0.3(3) no
    C2 N1 C3 N2 . . . . -178.1(2) no
    C10 N1 C3 S1 . . . . 171.96(17) no
    C10 N1 C3 N2 . . . . -5.8(4) no
    C2 N1 C10 C11 . . . . -121.3(3) no
    C2 N1 C10 C15 . . . . 59.7(4) no
    C3 N1 C10 C11 . . . . 67.5(3) no
    C3 N1 C10 C15 . . . . -111.5(3) no
    C3 N2 N3 C16 . . . . -172.8(2) no
    N3 N2 C3 S1 . . . . 8.2(3) no
    N3 N2 C3 N1 . . . . -174.4(2) no
    N2 N3 C16 C17 . . . . 5.7(4) no
    N2 N3 C16 C18 . . . . -174.3(2) no
    C22 N4 C18 C16 . . . . 177.0(3) no
    C22 N4 C18 C19 . . . . -1.4(4) no
    C18 N4 C22 C21 . . . . 0.5(4) no
    S1 C1 C2 N1 . . . . -1.2(3) no
    S1 C1 C2 C4 . . . . 175.4(2) no
    N1 C2 C4 C5 . . . . -149.9(3) no
    N1 C2 C4 C9 . . . . 34.8(4) no
    C1 C2 C4 C5 . . . . 33.9(4) no
    C1 C2 C4 C9 . . . . -141.5(3) no
    C2 C4 C5 C6 . . . . -176.6(3) no
    C9 C4 C5 C6 . . . . -1.0(4) no
    C2 C4 C9 C8 . . . . 176.7(3) no
    C5 C4 C9 C8 . . . . 1.3(4) no
    C4 C5 C6 C7 . . . . -0.4(5) no
    C5 C6 C7 C8 . . . . 1.6(5) no
    C6 C7 C8 C9 . . . . -1.3(5) no
    C7 C8 C9 C4 . . . . -0.1(4) no
    N1 C10 C11 C12 . . . . -177.3(3) no
    C15 C10 C11 C12 . . . . 1.7(4) no
    N1 C10 C15 C14 . . . . 177.9(3) no
    C11 C10 C15 C14 . . . . -1.1(4) no
    C10 C11 C12 C13 . . . . -0.8(4) no
    C11 C12 C13 C14 . . . . -0.6(5) no
    C12 C13 C14 C15 . . . . 1.2(5) no
    C13 C14 C15 C10 . . . . -0.4(4) no
    N3 C16 C18 N4 . . . . -7.6(4) no
    N3 C16 C18 C19 . . . . 170.7(3) no
    C17 C16 C18 N4 . . . . 172.4(2) no
    C17 C16 C18 C19 . . . . -9.3(4) no
    N4 C18 C19 C20 . . . . 1.7(4) no
    C16 C18 C19 C20 . . . . -176.6(3) no
    C18 C19 C20 C21 . . . . -1.3(4) no
    C19 C20 C21 C22 . . . . 0.4(5) no
    C20 C21 C22 N4 . . . . 0.0(5) no
loop_
    _geom_hbond_atom_site_label_D
    _geom_hbond_atom_site_label_H
    _geom_hbond_atom_site_label_A
    _geom_hbond_site_symmetry_A
    _geom_hbond_distance_DH
    _geom_hbond_distance_HA
    _geom_hbond_distance_DA
    _geom_hbond_angle_DHA
    _geom_hbond_publ_flag
    O1 H1A Br1 . 0.84 2.45 3.276(2) 170 yes
    O1 H1B Br1 1_565 0.84 2.49 3.330(2) 174 yes
    N4 H4 O1 1_545 0.89 1.98 2.729(3) 141 yes
    C15 H15 N2 1_565 0.95 2.62 3.566(4) 178 yes
    C20 H20 Br1 3_634 0.95 2.72 3.645(3) 166 yes
_iucr_refine_instructions_details
;
TITL skm039 in Pna2(1)
CELL  0.71073  21.8890   5.7384  16.6941   90.000   90.000   90.000
ZERR    4.00   0.00170   0.00040   0.00130   0.0000   0.0000   0.0000
LATT -1
SYMM -X, -Y, 1/2+Z
SYMM 1/2+X, 1/2-Y, Z
SYMM 1/2-X, 1/2+Y, 1/2+Z
SFAC C  H  N  O  S  Br
UNIT 88  84  16  4  4  4
REM Solution 2  R1  0.072  Rweak  0.008,  Alpha= 0.0106  in Pna2(1)
REM Flack x=  0.022 ( 0.004 ) from Parsons' quotients
REM Formula:  C22 N4 O S Br
L.S. 5
ACTA 57.6
BOND $H
FMAP 2
PLAN 5
CONF
MPLA C4 > C9
MPLA S1 C1 C2 C3 N1
MPLA C10 > C15
MPLA S1 C1 C2 C3 N1
MPLA N4 C18 > C22
EQIV $1 x, y-1, z
HTAB N4 O1_$1
EQIV $2 x, y+1, z
HTAB C15 N2_$2
EQIV $3 -x+3/2, y-3/2, z-1/2
HTAB C20 Br1_$3
HTAB O1 Br1
HTAB O1 Br1_$2
DELU
TEMP -123
WGHT    0.025100
FVAR       0.45479
S1    5    0.618499    0.095933    0.850919    11.00000    0.01722    0.02894 =
         0.02248   -0.00316   -0.00389    0.00025
N1    3    0.517998    0.213058    0.781605    11.00000    0.01743    0.02038 =
         0.01975   -0.00240   -0.00216   -0.00066
N2    3    0.570044   -0.086006    0.713850    11.00000    0.01988    0.02549 =
         0.01977   -0.00306   -0.00012    0.00302
N3    3    0.619238   -0.232429    0.725938    11.00000    0.01711    0.02358 =
         0.02069   -0.00089   -0.00105   -0.00017
N4    3    0.712017   -0.521631    0.754149    11.00000    0.02114    0.02340 =
         0.01932   -0.00429    0.00139    0.00159
AFIX   3
H4    2    0.702959   -0.405663    0.787492    11.00000   -1.20000
AFIX   0
C1    1    0.574463    0.318940    0.890845    11.00000    0.02309    0.02599 =
         0.01983   -0.00494   -0.00156   -0.00240
AFIX  43
H1    2    0.585629    0.403592    0.937506    11.00000   -1.20000
AFIX   0
C2    1    0.522931    0.360193    0.849207    11.00000    0.02111    0.02266 =
         0.01798   -0.00138    0.00155   -0.00390
C3    1    0.565774    0.059682    0.773956    11.00000    0.01634    0.02335 =
         0.01862    0.00047   -0.00112   -0.00193
C4    1    0.475122    0.527090    0.872488    11.00000    0.02548    0.02031 =
         0.01566    0.00032    0.00313   -0.00042
C5    1    0.492121    0.732648    0.911987    11.00000    0.03319    0.02438 =
         0.02177   -0.00161    0.00380   -0.00427
AFIX  43
H5    2    0.534179    0.765110    0.920518    11.00000   -1.20000
AFIX   0
C6    1    0.448604    0.888699    0.938689    11.00000    0.04552    0.02198 =
         0.02535   -0.00265    0.00858   -0.00221
AFIX  43
H6    2    0.461039    1.026596    0.965627    11.00000   -1.20000
AFIX   0
C7    1    0.387139    0.846153    0.926591    11.00000    0.04201    0.02763 =
         0.02470    0.00173    0.00816    0.01145
AFIX  43
H7    2    0.357376    0.955675    0.943859    11.00000   -1.20000
AFIX   0
C8    1    0.369438    0.641270    0.888873    11.00000    0.02655    0.03658 =
         0.02097    0.00147    0.00255    0.00555
AFIX  43
H8    2    0.327239    0.609339    0.881364    11.00000   -1.20000
AFIX   0
C9    1    0.412492    0.483422    0.862156    11.00000    0.02550    0.02639 =
         0.01897   -0.00121   -0.00107   -0.00037
AFIX  43
H9    2    0.399613    0.343983    0.836546    11.00000   -1.20000
AFIX   0
C10   1    0.473247    0.233828    0.718838    11.00000    0.01749    0.02451 =
         0.01623   -0.00511   -0.00182    0.00335
C11   1    0.434113    0.047889    0.703136    11.00000    0.02041    0.02264 =
         0.03484   -0.00473   -0.00280    0.00124
AFIX  43
H11   2    0.435603   -0.089222    0.734967    11.00000   -1.20000
AFIX   0
C12   1    0.392930    0.066141    0.640270    11.00000    0.02388    0.03544 =
         0.04172   -0.01439   -0.00798    0.00386
AFIX  43
H12   2    0.366310   -0.059946    0.628369    11.00000   -1.20000
AFIX   0
C13   1    0.390560    0.268460    0.594709    11.00000    0.03232    0.05301 =
         0.02339   -0.00953   -0.01021    0.01366
AFIX  43
H13   2    0.362573    0.279622    0.551384    11.00000   -1.20000
AFIX   0
C14   1    0.428350    0.451921    0.611909    11.00000    0.04582    0.03875 =
         0.02057    0.00308   -0.00382    0.01143
AFIX  43
H14   2    0.425887    0.590828    0.581119    11.00000   -1.20000
AFIX   0
C15   1    0.470381    0.435954    0.674309    11.00000    0.02843    0.02722 =
         0.01856   -0.00327    0.00077    0.00246
AFIX  43
H15   2    0.496774    0.562852    0.686060    11.00000   -1.20000
AFIX   0
C16   1    0.632899   -0.369123    0.667053    11.00000    0.01909    0.02549 =
         0.01779    0.00024    0.00113   -0.00106
C17   1    0.604177   -0.368497    0.585422    11.00000    0.03257    0.04328 =
         0.02121   -0.00331   -0.00244    0.01094
AFIX 137
H17A  2    0.576751   -0.234248    0.580584    11.00000   -1.50000
H17B  2    0.580844   -0.512579    0.577856    11.00000   -1.50000
H17C  2    0.636181   -0.358255    0.544522    11.00000   -1.50000
AFIX   0
C18   1    0.681439   -0.538505    0.684309    11.00000    0.01876    0.02286 =
         0.01665    0.00014    0.00362   -0.00271
C19   1    0.696760   -0.721084    0.633036    11.00000    0.02587    0.03221 =
         0.01747   -0.00573    0.00095    0.00141
AFIX  43
H19   2    0.676968   -0.736092    0.582655    11.00000   -1.20000
AFIX   0
C20   1    0.741261   -0.881618    0.656005    11.00000    0.03330    0.02815 =
         0.02555   -0.00804    0.00663    0.00501
AFIX  43
H20   2    0.751297   -1.008205    0.621773    11.00000   -1.20000
AFIX   0
C21   1    0.770587   -0.856226    0.728346    11.00000    0.02893    0.03065 =
         0.03097   -0.00093    0.00252    0.00881
AFIX  43
H21   2    0.801132   -0.964403    0.744209    11.00000   -1.20000
AFIX   0
C22   1    0.755356   -0.673203    0.777471    11.00000    0.02399    0.03096 =
         0.02450   -0.00335   -0.00089    0.00354
AFIX  43
H22   2    0.775302   -0.653844    0.827572    11.00000   -1.20000
AFIX   0
BR1   6    0.727755    0.201533    0.996325    11.00000    0.03799    0.02272 =
         0.02209   -0.00418   -0.00486   -0.00111
O1    4    0.717156    0.696063    0.899321    11.00000    0.05824    0.02217 =
         0.02570   -0.00455   -0.00928    0.00508
AFIX   3
H1A   2    0.722738    0.578809    0.928523    11.00000   -1.20000
H1B   2    0.717708    0.819792    0.926191    11.00000   -1.20000
AFIX   0
HKLF 4
REM  skm039 in Pna2(1)
REM R1 =  0.0265 for    4943 Fo > 4sig(Fo)  and  0.0311 for all    5394 data
REM    263 parameters refined using     71 restraints
END
WGHT      0.0251      0.0000
REM Highest difference peak  0.599,  deepest hole -0.184,  1-sigma level  0.057
Q1    1   0.7069  0.3162  0.9960  11.00000  0.05    0.60
Q2    1   0.7504  0.3267  1.0011  11.00000  0.05    0.50
Q3    1   0.7488  0.0667  0.9957  11.00000  0.05    0.48
Q4    1   0.7047  0.0771  0.9905  11.00000  0.05    0.41
Q5    1   0.7421  0.2121  1.0439  11.00000  0.05    0.36
;
