# Supplementary material for: 2-((1E)-1-{2-[(2Z)-3,4-Diphenyl-2,3-di­hydro-1,3-thia­zol-2-yl­idene]hydrazin-1-yl­idene}eth­yl)pyridin-1-ium bromide monohydrate
Source: Acta Crystallogr Sect E Struct Rep Online. 2014 Mar 26;70(Pt 4):o478–9. doi: 10.1107/S1600536814006229 (PMC3998596; doi:10.1107/S1600536814006229)
Supplement: Supplementary file 2 [file e-70-0o478-Isup2.hkl]

#
# h,k,l, Fc-squared, Fo-squared, sigma(Fo-squared), status flag
#
data_I
_shelx_title ' skm039 in Pna2(1)'
_shelx_refln_list_code          4
_shelx_F_calc_maximum      208.87
_exptl_crystal_F_000       960.00
_reflns_d_resolution_high  0.7360

loop_
 _space_group_symop_operation_xyz
 'x, y, z'
 '-x, -y, z+1/2'
 'x+1/2, -y+1/2, z'
 '-x+1/2, y+1/2, z+1/2'

_cell_length_a    21.8890
_cell_length_b     5.7384
_cell_length_c    16.6941
_cell_angle_alpha  90.000
_cell_angle_beta   90.000
_cell_angle_gamma  90.000

_shelx_F_squared_multiplier     1.000

loop_
 _refln_index_h
 _refln_index_k
 _refln_index_l
 _refln_F_squared_calc
 _refln_F_squared_meas
 _refln_F_squared_sigma
 _refln_observed_status
   0   0 -22       2512.80       2585.38       170.02 o
   2   0 -22        523.90        603.86        46.95 o
   4   0 -22        505.41        591.92        67.43 o
   6   0 -22        356.61        489.72        82.68 o
   1   1 -22         18.06         12.89        20.03 o
   2   1 -22         60.28         44.95        18.75 o
   3   1 -22          8.76        -11.66        18.79 o
   4   1 -22        319.10        296.41        47.77 o
   2   0 -21        564.82        671.26        46.52 o
   4   0 -21        267.59        336.38        33.16 o
   6   0 -21        257.08        258.33        34.89 o
   8   0 -21       1226.32       1224.47        94.20 o
   0   1 -21        769.05        854.44        53.30 o
   1   1 -21        315.13        308.90        22.23 o
   2   1 -21        371.25        387.58        24.76 o
   3   1 -21         90.25         92.00        16.68 o
   4   1 -21        182.52        160.47        19.79 o
   5   1 -21        252.61        206.21        24.10 o
   6   1 -21        400.76        401.34        31.16 o
   7   1 -21        483.33        489.35        34.84 o
   8   1 -21        428.69        420.87        32.96 o
   9   1 -21         55.40         48.88        22.21 o
  10   1 -21         10.74         14.33        62.61 o
   1   2 -21         13.22         -3.98        15.98 o
   2   2 -21         41.36         33.20        16.07 o
   3   2 -21        632.12        627.95        33.65 o
   4   2 -21        149.71        122.40        19.80 o
   5   2 -21          8.09          4.08        14.91 o
   6   2 -21        307.80        264.12        29.60 o
   7   2 -21         40.46          9.19        44.00 o
   0   0 -20       1191.81       1329.75       117.25 o
   2   0 -20       1948.12       1918.73        91.27 o
   4   0 -20        186.83        241.22        34.30 o
   6   0 -20        671.92        700.85        74.67 o
   8   0 -20        288.32        299.23        71.07 o
  10   0 -20         36.30         20.95        23.30 o
  12   0 -20        201.68        192.00        32.87 o
   1   1 -20        117.08        120.19        15.93 o
   2   1 -20        425.36        460.64        26.46 o
   3   1 -20         70.65         51.75        14.22 o
   4   1 -20         89.73         70.81        17.27 o
   5   1 -20          4.48         14.49        14.81 o
   6   1 -20        511.82        606.18        36.73 o
   7   1 -20         31.93         27.31        16.72 o
   8   1 -20        336.22        395.02        30.91 o
   9   1 -20        214.72        223.35        23.03 o
  10   1 -20       1307.90       1302.37        61.72 o
  11   1 -20        159.38        156.88        19.12 o
  13   1 -20         56.65         44.46        49.56 o
   0   2 -20       1071.26        996.43        61.66 o
   1   2 -20        533.35        599.79        51.57 o
   2   2 -20        410.89        403.03        26.38 o
   3   2 -20        360.84        386.94        26.26 o
   4   2 -20        549.09        582.02        32.38 o
   5   2 -20        224.17        264.86        22.58 o
   6   2 -20        745.29        767.23        41.56 o
   7   2 -20        364.60        383.78        27.58 o
   8   2 -20         11.34         27.21        22.52 o
   9   2 -20         28.44         44.08        23.56 o
  10   2 -20         35.72         57.78        34.57 o
  11   2 -20         20.53         91.86        51.73 o
   1   3 -20         60.78         41.39        14.34 o
   2   3 -20         27.53         42.33        18.78 o
   3   3 -20        286.33        346.56        31.58 o
   4   3 -20        127.92        148.85        29.10 o
   5   3 -20        268.28        288.02        49.95 o
   7   3 -20        365.81        318.57        74.46 o
   2   0 -19        896.85        887.20        59.53 o
   4   0 -19        171.13        223.34        32.56 o
   6   0 -19        626.05        653.46        49.44 o
   8   0 -19        930.99        847.77        84.28 o
  10   0 -19       1021.49        882.27       122.81 o
  12   0 -19        562.49        575.53       117.49 o
  14   0 -19        591.80        491.68        43.47 o
  16   0 -19         81.92         61.07        21.77 o
   0   1 -19       1724.78       1743.82        84.86 o
   1   1 -19         54.76         53.74        13.47 o
   2   1 -19        743.23        807.91        33.47 o
   3   1 -19        213.03        238.25        18.97 o
   4   1 -19       2573.02       2479.14        82.75 o
   5   1 -19        440.29        450.12        25.96 o
   6   1 -19        219.94        212.34        21.09 o
   7   1 -19        356.55        307.86        26.71 o
   8   1 -19         77.89         66.17        23.89 o
   9   1 -19        169.76        165.38        20.16 o
  10   1 -19         91.39         79.86        16.19 o
  11   1 -19        117.24        112.61        15.45 o
  12   1 -19        325.15        300.08        25.32 o
  13   1 -19        201.66        208.15        26.92 o
  14   1 -19        183.08        200.05        31.19 o
  15   1 -19        222.14        193.99        38.68 o
   1   2 -19        138.21        128.71        16.93 o
   2   2 -19        195.54        163.98        17.93 o
   3   2 -19        275.33        279.61        21.46 o
   4   2 -19        261.81        273.25        25.93 o
   5   2 -19        372.52        409.66        35.10 o
   6   2 -19        546.73        546.52        31.91 o
   7   2 -19        107.73        112.22        16.30 o
   8   2 -19        622.98        642.15        45.94 o
   9   2 -19        643.85        685.74        48.85 o
  10   2 -19       1370.68       1412.51        72.30 o
  11   2 -19        252.44        253.34        26.09 o
  12   2 -19        277.13        297.09        31.60 o
  13   2 -19        260.67        283.78        30.11 o
  14   2 -19        235.38        280.13        42.70 o
   0   3 -19        938.20        931.58        57.88 o
   1   3 -19        499.64        470.11        29.14 o
   2   3 -19        297.27        295.96        22.87 o
   3   3 -19        325.87        335.95        28.11 o
   4   3 -19        464.61        467.81        35.48 o
   5   3 -19         58.36         87.28        23.79 o
   6   3 -19        136.84         98.87        24.77 o
   7   3 -19        156.80        118.49        37.27 o
   8   3 -19        292.36        261.05        31.94 o
   9   3 -19        110.31        127.94        26.53 o
  10   3 -19          4.68        -27.33        27.33 o
  11   3 -19         26.09          6.69        32.13 o
   1   4 -19        124.39        117.94        17.13 o
   2   4 -19        279.01        244.89        38.65 o
   3   4 -19         59.96         68.62        20.13 o
   4   4 -19         14.76          0.97        47.38 o
   5   4 -19        479.15        564.67        90.41 o
   0   0 -18       2517.72       2434.60       220.47 o
   2   0 -18        840.59        781.55        45.45 o
   4   0 -18       2081.08       2130.35       100.14 o
   6   0 -18       1738.82       1704.22        79.34 o
   8   0 -18        192.68        177.47        27.56 o
  10   0 -18       1598.55       1559.61        96.06 o
  12   0 -18        201.84        170.93        28.09 o
  14   0 -18        538.75        690.10        78.06 o
  16   0 -18        146.21        130.15        22.03 o
  18   0 -18         53.69         32.88        48.35 o
   1   1 -18         15.84         34.71        12.11 o
   2   1 -18         40.33         44.96        12.37 o
   3   1 -18         15.04         23.46        12.15 o
   4   1 -18        331.55        368.81        21.57 o
   5   1 -18        471.84        467.31        30.95 o
   6   1 -18        820.58        795.41        37.76 o
   7   1 -18        779.41        799.17        40.82 o
   8   1 -18       1097.45       1106.38        48.50 o
   9   1 -18        153.71        137.28        16.45 o
  10   1 -18        316.34        320.09        21.95 o
  11   1 -18          1.29         -0.36        11.12 o
  12   1 -18       1583.91       1535.61        59.89 o
  13   1 -18        393.17        382.19        32.02 o
  14   1 -18        818.81        777.88        46.16 o
  15   1 -18         74.81         86.33        22.29 o
  16   1 -18        404.32        436.02        34.54 o
  17   1 -18         23.29         -5.33        22.90 o
   0   2 -18       1855.75       1781.99       102.51 o
   1   2 -18        340.03        333.41        23.08 o
   2   2 -18       1114.13       1139.15        44.73 o
   3   2 -18        842.05        807.30        36.03 o
   4   2 -18        335.83        353.18        23.87 o
   5   2 -18        674.82        655.56        31.77 o
   6   2 -18        465.25        465.77        29.69 o
   7   2 -18         49.25         40.31        12.50 o
   8   2 -18        569.81        543.87        36.60 o
   9   2 -18         51.86         64.24        17.94 o
  10   2 -18         29.23         23.98        16.13 o
  11   2 -18        117.85         86.47        19.42 o
  12   2 -18         85.07        102.83        20.73 o
  13   2 -18        163.08        175.98        23.54 o
  14   2 -18        141.24        129.65        24.08 o
  15   2 -18        178.73        182.84        27.81 o
  16   2 -18        293.58        272.80        64.04 o
   1   3 -18         27.54         25.35        15.84 o
   2   3 -18        189.90        214.52        18.47 o
   3   3 -18          6.39         -0.55         9.95 o
   4   3 -18        149.18        156.40        22.30 o
   5   3 -18        682.35        639.96        42.37 o
   6   3 -18        129.90        131.23        25.34 o
   7   3 -18        340.87        363.43        29.53 o
   8   3 -18        433.51        385.78        35.26 o
   9   3 -18        566.30        590.06        38.57 o
  10   3 -18        293.15        331.40        28.15 o
  11   3 -18        464.68        489.63        33.38 o
  12   3 -18        252.60        252.54        27.58 o
  13   3 -18        243.91        234.97        29.72 o
   0   4 -18        208.50        239.52        44.68 o
   1   4 -18        625.82        607.46        34.99 o
   2   4 -18          3.41          4.67        14.90 o
   3   4 -18        815.62        891.43        58.89 o
   4   4 -18          8.58         13.88        17.46 o
   5   4 -18        185.31        216.14        28.40 o
   6   4 -18         15.02         63.70        21.45 o
   7   4 -18        294.38        343.06        47.92 o
   9   4 -18        150.22        156.65        58.99 o
   2   0 -17        224.98        265.95        29.82 o
   4   0 -17       1523.02       1511.26        69.17 o
   6   0 -17       3484.99       3571.01       153.41 o
   8   0 -17       1924.04       2100.20        97.30 o
  10   0 -17        205.02        214.84        27.93 o
  12   0 -17       2287.34       2164.93       121.14 o
  14   0 -17       2300.22       2224.85       127.96 o
  16   0 -17        370.42        311.80        47.29 o
  18   0 -17         16.76         25.35        38.44 o
   0   1 -17        950.28       1006.84        55.63 o
   1   1 -17         77.24         70.83        12.76 o
   2   1 -17       2919.60       2849.05        92.46 o
   3   1 -17        976.47        993.39        37.92 o
   4   1 -17       1364.50       1441.36        51.44 o
   5   1 -17         40.95         44.73        12.46 o
   6   1 -17        535.08        560.27        30.67 o
   7   1 -17        136.79        150.23        15.95 o
   8   1 -17         92.47         79.90        14.26 o
   9   1 -17        131.50        122.33        15.16 o
  10   1 -17          2.83          0.79        11.46 o
  11   1 -17        133.34        166.53        16.53 o
  12   1 -17        115.42         89.93        13.41 o
  13   1 -17         99.77         88.12        20.54 o
  14   1 -17        558.99        568.84        39.87 o
  15   1 -17        283.18        290.29        27.25 o
  16   1 -17        170.79        191.07        24.47 o
  17   1 -17         23.32         11.98        18.51 o
  18   1 -17        315.39        306.85        29.71 o
  19   1 -17         87.95         90.97        36.31 o
   1   2 -17         11.86         10.73        11.01 o
   2   2 -17         97.41        105.05        14.52 o
   3   2 -17        100.98         86.44        13.87 o
   4   2 -17        441.57        413.28        24.91 o
   5   2 -17        712.06        678.41        31.78 o
   6   2 -17        412.28        442.98        23.28 o
   7   2 -17        595.87        625.63        27.32 o
   8   2 -17        478.59        450.03        36.61 o
   9   2 -17        148.12        155.45        19.73 o
  10   2 -17        699.52        625.97        35.61 o
  11   2 -17        187.58        179.44        22.99 o
  12   2 -17        415.78        473.73        32.04 o
  13   2 -17        763.18        787.45        40.77 o
  14   2 -17        395.31        388.15        31.78 o
  15   2 -17        649.17        636.93        68.14 o
  16   2 -17        372.58        428.30        35.58 o
  17   2 -17          3.36         28.88        25.05 o
  18   2 -17        203.69        129.19        57.29 o
   0   3 -17       2890.99       2631.09       140.69 o
   1   3 -17       1000.70       1034.39        44.44 o
   2   3 -17        466.96        440.22        24.56 o
   3   3 -17       1038.08       1023.93        43.32 o
   4   3 -17        176.35        218.67        23.32 o
   5   3 -17        659.14        693.26        53.90 o
   6   3 -17        313.43        324.28        32.38 o
   7   3 -17        150.81        149.01        19.43 o
   8   3 -17        428.20        431.70        30.75 o
   9   3 -17         64.12         78.47        18.76 o
  10   3 -17         98.22        113.28        20.59 o
  11   3 -17        151.18        163.32        22.14 o
  12   3 -17        195.93        175.35        22.57 o
  13   3 -17        146.48        136.56        22.68 o
  14   3 -17         37.69         27.28        19.12 o
  15   3 -17        261.91        242.94        26.33 o
   1   4 -17         16.77         -2.99        12.11 o
   2   4 -17        219.72        204.66        25.37 o
   3   4 -17        496.09        524.24        34.78 o
   4   4 -17         60.09         59.82        17.84 o
   5   4 -17        115.41        115.40        22.69 o
   6   4 -17         70.77         87.29        21.43 o
   7   4 -17        349.12        305.26        27.22 o
   8   4 -17         57.40         43.46        20.59 o
   9   4 -17        962.27        898.05        52.49 o
  10   4 -17        291.22        273.55        30.01 o
  11   4 -17        909.85        858.31        82.43 o
  12   4 -17         44.54         39.63        38.12 o
   0   5 -17         94.76         92.83        56.57 o
   1   5 -17       1084.84       1100.32       133.93 o
   2   5 -17        266.91        300.53        63.55 o
   3   5 -17        237.78        292.49        59.93 o
   4   5 -17          1.21        -21.76        47.38 o
   0   0 -16       1351.01       1382.96       146.98 o
   2   0 -16       2989.97       2978.40       134.08 o
   4   0 -16       1740.30       1703.82       125.07 o
   6   0 -16        152.81        136.81        19.29 o
   8   0 -16       2140.33       2031.09        89.81 o
  10   0 -16         28.52         29.02        17.64 o
  12   0 -16         75.80         67.99        20.88 o
  14   0 -16        547.76        492.56        66.65 o
  16   0 -16       1049.79       1051.70        65.91 o
  18   0 -16        223.24        223.03        24.74 o
  20   0 -16        452.64        430.99        56.45 o
   1   1 -16        422.52        461.33        22.63 o
   2   1 -16        578.23        625.55        27.01 o
   3   1 -16        326.42        353.03        20.23 o
   4   1 -16        751.23        761.20        31.02 o
   5   1 -16         73.09         60.90        11.35 o
   6   1 -16       1217.22       1196.53        40.90 o
   7   1 -16        113.76        120.58        13.82 o
   8   1 -16       2357.66       2375.28        80.53 o
   9   1 -16        561.23        585.21        27.81 o
  10   1 -16       1501.35       1458.64        53.07 o
  11   1 -16        159.23        127.84        14.43 o
  12   1 -16       1045.23        978.67        45.80 o
  13   1 -16        296.89        313.77        29.34 o
  14   1 -16        701.32        753.85        41.26 o
  15   1 -16        186.68        187.58        23.73 o
  16   1 -16       1093.86       1081.20        53.32 o
  17   1 -16        120.06         99.73        25.40 o
  18   1 -16         43.90         21.07        18.32 o
  19   1 -16        141.75        106.22        20.93 o
  20   1 -16        106.92         98.30        24.75 o
   0   2 -16         92.09         71.65        16.46 o
   1   2 -16       1051.37        994.14        36.16 o
   2   2 -16       1666.41       1626.27        59.46 o
   3   2 -16        524.02        520.32        27.73 o
   4   2 -16        302.15        326.71        19.99 o
   5   2 -16        914.98        897.40        32.83 o
   6   2 -16        959.78        897.72        33.04 o
   7   2 -16        577.21        598.24        25.03 o
   8   2 -16        208.15        181.62        20.71 o
   9   2 -16        106.37         97.64        21.40 o
  10   2 -16        195.33        167.89        20.33 o
  11   2 -16        228.50        228.99        27.39 o
  12   2 -16          9.74         11.06        15.30 o
  13   2 -16         94.96         66.38        17.48 o
  14   2 -16        316.18        349.03        31.93 o
  15   2 -16        294.70        298.18        29.24 o
  16   2 -16          4.21         21.02        18.78 o
  17   2 -16        153.76        151.90        24.74 o
  18   2 -16        634.82        637.68        41.95 o
  19   2 -16        163.52        119.31        35.19 o
   1   3 -16        681.70        640.29        30.75 o
   2   3 -16        372.79        374.61        23.78 o
   3   3 -16        251.04        263.27        18.54 o
   4   3 -16        195.40        216.63        29.34 o
   5   3 -16        653.43        618.61        33.97 o
   6   3 -16        587.39        574.16        29.22 o
   7   3 -16       1280.90       1303.82        48.96 o
   8   3 -16        584.79        562.95        31.11 o
   9   3 -16        789.17        810.23        39.73 o
  10   3 -16       1102.58       1070.51        50.04 o
  11   3 -16        446.17        463.83        32.74 o
  12   3 -16        654.54        645.29        35.06 o
  13   3 -16        416.36        418.06        31.46 o
  14   3 -16        437.50        444.09        34.70 o
  15   3 -16        327.89        375.11        30.76 o
  16   3 -16        304.02        295.54        28.70 o
  17   3 -16        114.89        100.64        24.52 o
   0   4 -16        471.99        474.84        56.75 o
   1   4 -16       1247.79       1153.39        56.28 o
   2   4 -16        491.99        439.54        31.22 o
   3   4 -16       1074.49       1084.42        49.57 o
   4   4 -16         70.48         58.77        17.31 o
   5   4 -16        367.76        392.80        27.51 o
   6   4 -16        175.04        170.86        19.91 o
   7   4 -16        334.17        410.91        28.88 o
   8   4 -16         26.13          4.66        16.29 o
   9   4 -16        210.19        176.90        24.41 o
  10   4 -16          6.13         -3.76        18.26 o
  11   4 -16        151.68        140.37        24.01 o
  12   4 -16         93.89         72.48        23.58 o
  13   4 -16          9.70         -4.72        19.90 o
  14   4 -16          9.26         -1.54        28.05 o
   1   5 -16          4.58         24.61        24.48 o
   2   5 -16          4.06         30.98        24.30 o
   3   5 -16        316.60        297.89        35.10 o
   4   5 -16         38.40         52.20        13.33 o
   5   5 -16        241.99        175.76        23.28 o
   6   5 -16         19.64         24.25        16.81 o
   7   5 -16        628.95        677.63        53.39 o
   8   5 -16         32.01         30.02        29.29 o
   2   0 -15       1283.73       1301.22        57.62 o
   4   0 -15       1369.36       1337.66        62.12 o
   6   0 -15         15.64         10.05        11.76 o
   8   0 -15        968.73        923.66        51.11 o
  10   0 -15       3647.66       3329.07       163.97 o
  12   0 -15       1569.88       1338.47        80.53 o
  14   0 -15        415.25        385.65        36.23 o
  16   0 -15       1001.36        974.82        62.41 o
  18   0 -15       1207.36       1132.14        88.35 o
  20   0 -15        101.45        111.30        36.96 o
   0   1 -15       3158.46       3066.25       126.76 o
   1   1 -15       1377.96       1420.40        45.69 o
   2   1 -15       2838.55       2826.75        87.26 o
   3   1 -15        287.22        291.27        15.89 o
   4   1 -15       3257.36       3288.72        87.11 o
   5   1 -15        702.52        727.33        26.38 o
   6   1 -15        860.04        824.63        30.19 o
   7   1 -15        247.38        277.02        16.38 o
   8   1 -15       1566.95       1520.15        49.22 o
   9   1 -15         62.34         49.57        11.80 o
  10   1 -15        211.00        223.24        17.17 o
  11   1 -15         47.34         59.18        14.42 o
  12   1 -15         88.45        100.09        12.33 o
  13   1 -15        259.67        244.59        23.91 o
  14   1 -15        323.88        309.48        28.89 o
  15   1 -15        288.48        309.95        28.67 o
  16   1 -15        902.25        911.83        47.03 o
  17   1 -15         64.99         52.55        18.16 o
  18   1 -15        589.75        625.85        41.15 o
  19   1 -15        279.47        278.95        26.42 o
  20   1 -15        674.02        685.66        44.47 o
  21   1 -15         45.37         71.56        29.01 o
   1   2 -15        432.90        441.75        22.76 o
   2   2 -15        100.04        101.92        12.75 o
   3   2 -15        331.85        342.68        18.45 o
   4   2 -15        880.51        913.82        29.48 o
   5   2 -15        359.31        368.86        18.82 o
   6   2 -15        784.28        823.66        33.35 o
   7   2 -15        187.16        219.44        13.44 o
   8   2 -15        664.58        733.27        31.16 o
   9   2 -15        778.55        800.92        36.42 o
  10   2 -15        966.77        970.25        44.41 o
  11   2 -15        267.80        265.18        23.15 o
  12   2 -15        757.51        740.74        38.57 o
  13   2 -15        274.44        321.84        25.90 o
  14   2 -15        794.93        781.21        42.30 o
  15   2 -15        160.26        153.13        22.50 o
  16   2 -15        230.71        248.64        26.91 o
  17   2 -15        410.89        440.28        33.19 o
  18   2 -15        149.17        148.52        24.26 o
  19   2 -15        105.70        107.17        22.68 o
  20   2 -15         92.53         35.29        46.90 o
   0   3 -15        828.58        803.07        64.05 o
   1   3 -15       1236.04       1151.39        48.37 o
   2   3 -15        374.76        381.78        22.63 o
   3   3 -15       2470.61       2403.50        80.87 o
   4   3 -15       1215.38       1153.75        43.03 o
   5   3 -15       1097.08       1067.46        41.50 o
   6   3 -15        243.28        281.91        20.13 o
   7   3 -15        470.45        483.81        26.72 o
   8   3 -15        372.34        363.54        23.87 o
   9   3 -15         60.13         52.92        15.50 o
  10   3 -15         30.78         29.19        14.07 o
  11   3 -15        107.63         87.49        16.51 o
  12   3 -15        224.21        263.30        22.51 o
  13   3 -15         61.43         52.79        19.26 o
  14   3 -15        163.98        169.72        20.50 o
  15   3 -15        110.21         81.55        17.96 o
  16   3 -15        569.17        614.35        33.56 o
  17   3 -15        221.27        246.53        24.17 o
  18   3 -15        387.36        335.14        29.82 o
  19   3 -15        345.08        322.84        54.39 o
   1   4 -15        179.45        197.56        19.10 o
   2   4 -15        347.62        375.95        37.19 o
   3   4 -15        146.08        143.10        17.87 o
   4   4 -15         74.98         78.05        14.37 o
   5   4 -15        535.72        555.03        27.53 o
   6   4 -15        123.42        112.43        17.27 o
   7   4 -15       1055.20       1047.00        49.55 o
   8   4 -15         47.32         52.84        15.16 o
   9   4 -15        104.95        119.72        21.01 o
  10   4 -15         44.08         18.75        15.96 o
  11   4 -15        392.98        423.80        30.89 o
  12   4 -15        388.47        388.91        29.68 o
  13   4 -15       1270.15       1319.97        54.65 o
  14   4 -15         95.96        109.60        19.59 o
  15   4 -15        177.82        152.08        20.91 o
  16   4 -15        124.91        173.91        31.66 o
   0   5 -15          6.37         27.82        30.56 o
   1   5 -15       1478.14       1576.47        88.41 o
   2   5 -15         39.73         30.15        24.10 o
   3   5 -15        759.32        699.67        41.66 o
   4   5 -15         54.71         51.77        14.38 o
   5   5 -15        684.39        644.24        33.22 o
   6   5 -15         39.94         42.55        15.61 o
   7   5 -15        137.99        133.90        24.89 o
   8   5 -15         29.17         27.75        15.36 o
   9   5 -15          3.01          7.32        15.99 o
  10   5 -15         15.06         37.63        23.53 o
  11   5 -15          1.43        -13.88        25.54 o
   0   0 -14       9765.17       9401.60       559.88 o
   2   0 -14       1280.92       1303.56        48.78 o
   4   0 -14       2000.75       2038.51        83.13 o
   6   0 -14       2500.03       2622.94       116.92 o
   8   0 -14       2033.42       1947.06        83.40 o
  10   0 -14         28.41          9.29        22.54 o
  12   0 -14         84.81        100.24        19.35 o
  14   0 -14        455.19        420.16        35.20 o
  16   0 -14        191.42        159.10        23.90 o
  18   0 -14       1056.38       1039.13        62.37 o
  20   0 -14        652.54        588.82        65.52 o
  22   0 -14         52.51         42.55        56.08 o
   1   1 -14       2275.46       2224.86        65.33 o
   2   1 -14       1429.22       1415.89        39.84 o
   3   1 -14        619.91        661.95        23.28 o
   4   1 -14       1024.52       1053.59        33.30 o
   5   1 -14        350.59        349.69        16.96 o
   6   1 -14       1210.81       1194.62        43.67 o
   7   1 -14        423.26        408.83        19.47 o
   8   1 -14       1917.67       1889.50        60.85 o
   9   1 -14        693.52        728.76        34.12 o
  10   1 -14       5083.77       4961.90       155.78 o
  11   1 -14        712.54        773.36        31.78 o
  12   1 -14        554.47        588.94        33.06 o
  13   1 -14          1.46         -4.47        13.56 o
  14   1 -14        649.18        659.86        39.33 o
  15   1 -14         39.92         52.47        16.40 o
  16   1 -14        765.21        736.55        41.62 o
  17   1 -14        826.02        794.52        43.54 o
  18   1 -14        600.41        607.23        36.92 o
  19   1 -14         99.74         82.80        19.51 o
  20   1 -14         29.75         52.62        19.10 o
  21   1 -14        438.37        384.16        39.87 o
  22   1 -14         15.51         19.35        19.62 o
   0   2 -14       2346.58       2193.50       100.06 o
   1   2 -14       1653.62       1544.25        53.19 o
   2   2 -14       1886.24       1880.55        56.55 o
   3   2 -14        154.53        178.54        13.08 o
   4   2 -14       4967.47       4776.10       129.62 o
   5   2 -14         52.29         54.36         9.56 o
   6   2 -14          1.33         -7.14         7.14 o
   7   2 -14       1138.68       1064.69        38.82 o
   8   2 -14        357.97        388.50        21.12 o
   9   2 -14         68.86         87.36        13.05 o
  10   2 -14         10.55          6.28        11.75 o
  11   2 -14        174.33        159.89        17.34 o
  12   2 -14        129.24        125.60        16.48 o
  13   2 -14        219.46        229.63        19.82 o
  14   2 -14         18.91          2.85        12.88 o
  15   2 -14         83.74         59.77        16.54 o
  16   2 -14        624.65        634.02        34.79 o
  17   2 -14        193.27        201.11        22.05 o
  18   2 -14         60.59         48.60        16.69 o
  19   2 -14        857.99        855.53        41.64 o
  20   2 -14        247.24        225.07        25.99 o
  21   2 -14        153.49        120.74        27.24 o
   1   3 -14        263.87        247.47        16.57 o
   2   3 -14         12.44         20.68         8.11 o
   3   3 -14        765.62        739.76        27.47 o
   4   3 -14        876.30        864.71        36.36 o
   5   3 -14         48.84         64.57        12.22 o
   6   3 -14       1277.26       1232.30        44.55 o
   7   3 -14        463.48        479.94        22.89 o
   8   3 -14        904.12        959.11        36.66 o
   9   3 -14       1855.18       1881.14        64.16 o
  10   3 -14        108.93         95.44        15.25 o
  11   3 -14       1270.20       1208.11        48.55 o
  12   3 -14        571.35        593.61        31.81 o
  13   3 -14        707.17        729.74        35.22 o
  14   3 -14        705.36        757.48        35.71 o
  15   3 -14        410.95        439.75        28.54 o
  16   3 -14         40.05         44.95        16.12 o
  17   3 -14        494.45        464.73        30.72 o
  18   3 -14         21.64          8.50        16.94 o
  19   3 -14        209.52        202.70        26.75 o
  20   3 -14         29.71         17.90        29.54 o
   0   4 -14        192.70        163.40        16.36 o
   1   4 -14        769.47        780.35        34.38 o
   2   4 -14        306.12        328.70        24.50 o
   3   4 -14        563.97        590.84        27.31 o
   4   4 -14        514.85        497.35        24.65 o
   5   4 -14       1319.38       1271.46        44.88 o
   6   4 -14         72.52         64.11        13.38 o
   7   4 -14        167.00        170.36        17.64 o
   8   4 -14         20.25         20.27        12.98 o
   9   4 -14         44.99         50.10        14.32 o
  10   4 -14         67.87         44.32        17.73 o
  11   4 -14        103.47        102.77        18.41 o
  12   4 -14         73.21         60.73        17.84 o
  13   4 -14         11.91         -4.57        15.97 o
  14   4 -14        272.62        316.84        25.20 o
  15   4 -14        543.85        644.36        34.87 o
  16   4 -14         95.87         81.94        19.41 o
  17   4 -14        147.64        140.34        23.84 o
   1   5 -14         28.93         22.12        17.81 o
   2   5 -14         31.66         50.86        18.97 o
   3   5 -14        100.09        112.29        19.82 o
   4   5 -14         24.98         12.64        10.42 o
   5   5 -14       1514.36       1540.51        52.82 o
   6   5 -14         28.30         49.82        19.35 o
   7   5 -14        863.19        879.14        46.40 o
   8   5 -14         27.64         20.28        14.00 o
   9   5 -14        539.21        524.65        31.65 o
  10   5 -14          6.47         10.37        15.60 o
  11   5 -14        571.35        573.19        35.97 o
  12   5 -14         30.09         35.39        21.51 o
  13   5 -14       1114.39       1047.08        83.18 o
   0   6 -14         65.73         58.02        58.02 o
   1   6 -14        468.64        475.80        65.42 o
   2   6 -14        115.78        120.51        39.40 o
   3   6 -14        612.31        718.06       135.11 o
   4   6 -14        214.01        173.07        35.35 o
   2   0 -13        857.41        827.58        37.14 o
   4   0 -13       2141.21       2124.31        81.60 o
   6   0 -13       2661.60       2656.51       109.85 o
   8   0 -13       1635.79       1504.78        55.28 o
  10   0 -13       6111.95       5915.46       299.29 o
  12   0 -13       1427.31       1478.11        70.66 o
  14   0 -13       1451.70       1348.78        69.71 o
  16   0 -13        955.06        954.89        56.01 o
  18   0 -13        601.71        562.94        45.97 o
  20   0 -13        385.09        331.62        72.52 o
  22   0 -13         85.56        142.15        66.24 o
   0   1 -13       6703.85       6569.40       233.14 o
   1   1 -13        409.17        426.90        17.94 o
   2   1 -13       2767.85       2674.67        72.66 o
   3   1 -13        399.13        392.35        15.80 o
   4   1 -13        490.85        500.70        20.24 o
   5   1 -13         89.54        104.07         9.47 o
   6   1 -13       1952.15       1840.04        49.87 o
   7   1 -13        772.64        747.31        26.90 o
   8   1 -13       1343.70       1270.17        40.27 o
   9   1 -13        198.84        191.36        12.84 o
  10   1 -13        316.61        333.74        17.65 o
  11   1 -13        116.57        123.55        11.67 o
  12   1 -13        635.51        641.61        25.69 o
  13   1 -13        194.84        186.76        18.67 o
  14   1 -13         64.90         89.59        15.34 o
  15   1 -13         62.42         47.41        13.67 o
  16   1 -13         78.27         73.50        15.28 o
  17   1 -13         92.80        113.63        16.87 o
  18   1 -13        769.82        799.75        40.85 o
  19   1 -13        385.78        383.12        30.35 o
  20   1 -13       1120.23       1131.67        62.33 o
  21   1 -13         24.82         30.28        21.03 o
  22   1 -13        187.57        200.05        28.73 o
  23   1 -13         78.57        111.09        23.66 o
   1   2 -13         34.70         29.56         7.37 o
   2   2 -13         92.81        107.03        10.29 o
   3   2 -13        355.47        380.31        16.01 o
   4   2 -13        260.28        291.66        15.67 o
   5   2 -13         61.83         70.96         8.43 o
   6   2 -13       1937.55       1851.19        52.66 o
   7   2 -13        948.13        895.90        31.00 o
   8   2 -13        732.25        724.35        29.34 o
   9   2 -13        894.81        890.60        34.07 o
  10   2 -13        820.15        803.22        34.05 o
  11   2 -13        994.61       1009.94        38.87 o
  12   2 -13       2350.89       2254.68        74.33 o
  13   2 -13        712.05        703.60        32.01 o
  14   2 -13       1503.57       1484.72        56.21 o
  15   2 -13         58.84         63.81        17.41 o
  16   2 -13        326.67        299.83        23.82 o
  17   2 -13        819.40        838.81        41.67 o
  18   2 -13         93.38         67.28        16.39 o
  19   2 -13         20.74         -3.97        15.39 o
  20   2 -13        241.67        185.37        24.06 o
  21   2 -13        226.11        269.21        39.28 o
  22   2 -13         39.27         57.30        21.37 o
  23   2 -13         54.11        122.32        48.83 o
   0   3 -13         11.11         27.02        14.60 o
   1   3 -13       1344.98       1291.12        38.74 o
   2   3 -13       2475.61       2400.06        69.37 o
   3   3 -13       1175.84       1157.67        39.44 o
   4   3 -13       2257.90       2136.90        73.46 o
   5   3 -13        673.49        637.66        26.32 o
   6   3 -13       1031.93       1018.60        33.35 o
   7   3 -13         67.63         77.52        11.64 o
   8   3 -13        648.00        630.64        26.67 o
   9   3 -13          6.22         10.16        10.82 o
  10   3 -13         81.18         72.21        14.46 o
  11   3 -13         41.16         40.40        13.52 o
  12   3 -13         26.67         32.57        14.17 o
  13   3 -13        130.50        108.13        16.67 o
  14   3 -13         41.75         64.61        15.37 o
  15   3 -13        288.41        303.94        23.23 o
  16   3 -13        499.66        491.77        29.55 o
  17   3 -13        301.08        325.67        24.30 o
  18   3 -13        519.92        521.75        38.20 o
  19   3 -13        344.38        341.09        32.08 o
  20   3 -13         17.77         24.47        20.12 o
  21   3 -13        328.65        333.07        66.72 o
   1   4 -13        142.09        127.92        11.65 o
   2   4 -13         44.14         32.10        10.00 o
   3   4 -13        379.66        371.09        20.19 o
   4   4 -13         55.65         50.61        11.40 o
   5   4 -13       1472.96       1412.78        64.94 o
   6   4 -13        740.70        722.37        29.96 o
   7   4 -13       1342.27       1309.21        46.22 o
   8   4 -13        141.73        152.34        16.48 o
   9   4 -13       1170.12       1153.21        43.33 o
  10   4 -13         30.68         40.40        13.55 o
  11   4 -13        692.52        692.96        34.98 o
  12   4 -13        129.70        114.44        18.39 o
  13   4 -13       1304.95       1292.96        64.06 o
  14   4 -13        456.12        473.82        29.17 o
  15   4 -13        705.77        741.05        37.19 o
  16   4 -13         13.81          6.81        15.56 o
  17   4 -13        155.41        131.04        20.66 o
  18   4 -13         50.94         67.46        22.95 o
   0   5 -13        224.70        239.04        31.96 o
   1   5 -13        762.88        748.00        35.08 o
   2   5 -13        146.49        168.63        18.86 o
   3   5 -13       1532.23       1454.80        50.65 o
   4   5 -13         16.51          9.20         9.74 o
   5   5 -13       1488.05       1555.92        54.57 o
   6   5 -13        126.71        116.50        15.15 o
   7   5 -13        290.25        300.85        21.27 o
   8   5 -13        169.11        141.91        17.59 o
   9   5 -13         47.59         44.19        14.54 o
  10   5 -13         14.50         26.61        14.26 o
  11   5 -13        225.27        198.97        22.68 o
  12   5 -13         43.90         44.24        17.79 o
  13   5 -13         12.26         16.28        16.97 o
  14   5 -13         28.72         37.41        23.80 o
  15   5 -13        752.03        760.43        97.18 o
   1   6 -13        250.17        262.42        29.72 o
   2   6 -13        192.16        199.43        21.57 o
   3   6 -13        142.72        145.64        20.76 o
   4   6 -13         76.65         81.21        18.48 o
   5   6 -13        176.08        155.82        21.09 o
   6   6 -13        209.49        228.97        30.35 o
   7   6 -13        323.74        340.55        25.18 o
   8   6 -13         57.65         84.93        29.42 o
   0   0 -12       4527.49       4439.70       230.53 o
   2   0 -12      10632.83      10766.62       385.76 o
   4   0 -12       3432.49       3322.22       116.95 o
   6   0 -12       1228.52       1070.91        47.27 o
   8   0 -12       3020.00       2918.11       113.47 o
  10   0 -12        200.21        213.03        22.93 o
  12   0 -12        669.16        599.32        40.98 o
  14   0 -12        745.49        729.61        43.75 o
  16   0 -12       1129.54       1131.97        61.04 o
  18   0 -12       1923.71       1883.79       102.89 o
  20   0 -12        303.21        302.13        68.17 o
  22   0 -12       1567.75       1720.06       161.97 o
  24   0 -12         90.16        140.69        69.62 o
   1   1 -12        127.01        139.21         8.56 o
   2   1 -12        404.69        380.87        15.24 o
   3   1 -12        170.04        178.23        11.04 o
   4   1 -12        822.60        816.93        23.41 o
   5   1 -12        538.85        533.24        17.40 o
   6   1 -12       1913.91       1817.08        49.44 o
   7   1 -12        130.20        136.41        10.05 o
   8   1 -12       2357.87       2257.05        62.26 o
   9   1 -12        400.01        358.28        17.67 o
  10   1 -12       2207.89       2231.37        76.83 o
  11   1 -12        475.07        504.21        22.84 o
  12   1 -12       3215.33       3011.87        96.66 o
  13   1 -12        288.87        342.12        22.21 o
  14   1 -12       1873.11       1698.37        66.05 o
  15   1 -12        554.78        521.09        27.85 o
  16   1 -12        910.02        886.79        42.78 o
  17   1 -12        484.37        501.50        29.72 o
  18   1 -12        624.85        556.67        32.58 o
  19   1 -12        225.49        239.24        21.14 o
  20   1 -12        539.32        538.58        45.36 o
  21   1 -12        153.14        145.01        23.04 o
  22   1 -12        143.82        148.16        23.18 o
  23   1 -12         10.81         40.27        18.64 o
  24   1 -12          6.14         17.86        19.80 o
   0   2 -12       7069.91       7054.35       206.18 o
   1   2 -12       3777.06       3675.83        86.15 o
   2   2 -12       1007.94        988.00        26.53 o
   3   2 -12       5421.91       5209.38       126.62 o
   4   2 -12        858.42        878.38        27.93 o
   5   2 -12       1184.09       1132.44        32.35 o
   6   2 -12       2071.77       1970.37        52.08 o
   7   2 -12       1520.56       1407.82        45.29 o
   8   2 -12        231.69        244.42        15.29 o
   9   2 -12        311.02        326.05        19.99 o
  10   2 -12         34.27         36.28        12.29 o
  11   2 -12        443.70        428.06        23.84 o
  12   2 -12        152.86        185.42        16.60 o
  13   2 -12        321.66        341.80        22.32 o
  14   2 -12        464.47        506.94        26.48 o
  15   2 -12        470.28        457.71        25.60 o
  16   2 -12        157.61        151.49        18.74 o
  17   2 -12         84.68         86.66        16.73 o
  18   2 -12        756.04        728.62        38.48 o
  19   2 -12        443.10        422.36        36.23 o
  20   2 -12        858.49        791.66        45.18 o
  21   2 -12        234.55        196.74        26.70 o
  22   2 -12        326.62        319.54        32.87 o
  23   2 -12        375.46        361.08        53.23 o
   1   3 -12        309.07        347.54        14.11 o
   2   3 -12        791.97        782.96        24.26 o
   3   3 -12       1024.74        960.24        36.42 o
   4   3 -12        295.24        317.70        18.03 o
   5   3 -12        783.10        784.55        27.86 o
   6   3 -12        333.70        376.78        19.35 o
   7   3 -12       1815.79       1716.84        55.21 o
   8   3 -12        505.75        496.27        21.38 o
   9   3 -12        804.96        820.41        33.29 o
  10   3 -12       1533.63       1551.04        52.03 o
  11   3 -12       1424.23       1464.35        53.40 o
  12   3 -12        244.38        260.03        20.38 o
  13   3 -12        744.30        764.07        35.37 o
  14   3 -12        655.49        652.18        34.65 o
  15   3 -12        269.17        254.82        21.11 o
  16   3 -12        635.15        642.80        31.37 o
  17   3 -12        402.93        423.21        27.47 o
  18   3 -12        216.00        265.06        23.74 o
  19   3 -12         18.46         -0.93        17.48 o
  20   3 -12        217.50        198.99        25.74 o
  21   3 -12         22.74         11.70        22.68 o
  22   3 -12         24.05        -27.56        33.36 o
   0   4 -12        492.73        487.35        41.44 o
   1   4 -12       3088.24       3056.19        76.42 o
   2   4 -12        397.89        389.26        19.31 o
   3   4 -12       2099.05       2071.53        61.26 o
   4   4 -12        267.38        277.95        18.09 o
   5   4 -12        890.37        902.40        31.71 o
   6   4 -12         38.95         66.55        12.01 o
   7   4 -12       1490.55       1431.18        47.56 o
   8   4 -12        331.08        361.89        22.07 o
   9   4 -12        124.43        116.01        14.82 o
  10   4 -12         19.24         15.01        12.22 o
  11   4 -12          4.01         -8.32        13.27 o
  12   4 -12        383.17        342.46        25.81 o
  13   4 -12        220.79        219.51        22.13 o
  14   4 -12        326.35        361.22        25.18 o
  15   4 -12         72.82         55.46        15.64 o
  16   4 -12         41.54         38.64        16.30 o
  17   4 -12        506.62        542.61        31.90 o
  18   4 -12        357.12        422.75        40.47 o
  19   4 -12        249.73        272.90        31.74 o
  20   4 -12         30.12         56.08        46.90 o
   1   5 -12        191.75        225.54        17.18 o
   2   5 -12        131.09         95.07        14.94 o
   3   5 -12        347.86        357.70        22.87 o
   4   5 -12          5.35          4.01         9.35 o
   5   5 -12        290.82        311.54        21.32 o
   6   5 -12        104.09        107.75        14.07 o
   7   5 -12        983.52       1004.23        42.76 o
   8   5 -12         64.25         84.53        16.16 o
   9   5 -12        582.03        581.56        29.32 o
  10   5 -12         48.84         47.05        14.86 o
  11   5 -12        807.11        785.02        39.04 o
  12   5 -12         84.61         84.41        18.28 o
  13   5 -12        570.93        524.28        35.43 o
  14   5 -12         89.57         73.43        19.39 o
  15   5 -12        382.18        379.42        30.01 o
  16   5 -12         38.23         54.52        35.78 o
   0   6 -12        143.71        123.26        21.95 o
   1   6 -12        614.60        615.39        30.77 o
   2   6 -12        111.19        115.73        22.09 o
   3   6 -12        880.30        921.49        41.10 o
   4   6 -12         70.24         74.10        18.34 o
   5   6 -12        622.80        675.76        37.31 o
   6   6 -12         76.08         50.58        11.47 o
   7   6 -12         73.98         70.46        13.85 o
   8   6 -12          7.68         14.97        12.96 o
   9   6 -12         29.06         23.08        15.23 o
  10   6 -12          4.83         -6.77        38.20 o
   2   0 -11        497.40        496.36        23.57 o
   4   0 -11       1295.83       1274.15        47.56 o
   6   0 -11       6532.11       6571.96       211.26 o
   8   0 -11       4497.56       4779.54       158.92 o
  10   0 -11       1551.71       1530.73        62.27 o
  12   0 -11       4826.75       4788.49       199.34 o
  14   0 -11       2510.62       2517.47       106.41 o
  16   0 -11        589.11        560.64        36.80 o
  18   0 -11         27.36         10.98        17.80 o
  20   0 -11        669.76        657.10        50.61 o
  22   0 -11        250.78        284.73        68.66 o
  24   0 -11         32.91         53.18        54.15 o
   0   1 -11       1395.68       1327.39        40.56 o
   1   1 -11        448.93        483.03        13.78 o
   2   1 -11       5595.62       5588.06       135.08 o
   3   1 -11       2790.34       2699.97        68.58 o
   4   1 -11       3741.41       3535.10        88.78 o
   5   1 -11        327.55        313.47        12.50 o
   6   1 -11       1734.18       1714.80        47.53 o
   7   1 -11        125.30        120.41         8.88 o
   8   1 -11         20.46         21.27         6.53 o
   9   1 -11          5.81          1.11         5.87 o
  10   1 -11        328.51        343.86        16.97 o
  11   1 -11        445.50        484.15        21.47 o
  12   1 -11        182.24        193.22        15.65 o
  13   1 -11         77.67         75.64        12.89 o
  14   1 -11        441.16        457.95        25.51 o
  15   1 -11        422.62        421.55        24.17 o
  16   1 -11       1537.21       1568.36        60.86 o
  17   1 -11         47.04         54.21        15.58 o
  18   1 -11        178.92        173.83        17.91 o
  19   1 -11          1.60          2.91        12.92 o
  20   1 -11        232.00        235.95        25.83 o
  21   1 -11        168.04        186.56        23.03 o
  22   1 -11       1364.66       1342.37        68.58 o
  23   1 -11        493.23        453.02        40.13 o
  24   1 -11        715.03        637.64        42.16 o
  25   1 -11         13.44          8.23        19.47 o
   1   2 -11        109.67        124.55         7.50 o
   2   2 -11       1693.89       1676.38        38.15 o
   3   2 -11        217.68        223.22        10.67 o
   4   2 -11       2854.65       2877.30        78.16 o
   5   2 -11       3525.71       3456.21        84.07 o
   6   2 -11        827.96        821.54        25.17 o
   7   2 -11        811.91        766.08        26.82 o
   8   2 -11       6029.91       5760.61       158.54 o
   9   2 -11        237.54        265.19        16.31 o
  10   2 -11       1607.45       1535.46        49.47 o
  11   2 -11        570.60        566.41        25.63 o
  12   2 -11       2147.40       2170.82        71.62 o
  13   2 -11        702.14        718.57        31.59 o
  14   2 -11        154.98        158.72        15.46 o
  15   2 -11       1138.95       1117.04        42.32 o
  16   2 -11       1713.56       1561.42        66.15 o
  17   2 -11        160.12        149.16        18.41 o
  18   2 -11        449.11        443.14        27.74 o
  19   2 -11         24.09         21.28        15.55 o
  20   2 -11         59.59         43.34        18.82 o
  21   2 -11        211.53        220.23        26.44 o
  22   2 -11          3.52         14.55        18.78 o
  23   2 -11        114.71         99.72        22.95 o
  24   2 -11         12.20         14.81        27.59 o
   0   3 -11       3565.08       3385.10       118.32 o
   1   3 -11       2261.53       2221.06        56.28 o
   2   3 -11        929.89        903.18        26.51 o
   3   3 -11        847.17        831.14        26.90 o
   4   3 -11        540.36        569.25        21.83 o
   5   3 -11       2060.50       2077.81        63.14 o
   6   3 -11        548.90        533.35        22.04 o
   7   3 -11       1198.09       1125.12        37.85 o
   8   3 -11       1220.35       1227.02        36.15 o
   9   3 -11        941.26        900.42        32.92 o
  10   3 -11        129.92        159.84        14.05 o
  11   3 -11         80.47         86.57        13.49 o
  12   3 -11        179.56        207.02        17.37 o
  13   3 -11          3.06          7.79        11.67 o
  14   3 -11        186.63        233.53        19.81 o
  15   3 -11        239.47        263.52        20.94 o
  16   3 -11         13.33         23.76        13.46 o
  17   3 -11        213.62        212.05        19.71 o
  18   3 -11         21.23         11.39        16.88 o
  19   3 -11        220.71        190.56        23.96 o
  20   3 -11        995.75        984.17        56.26 o
  21   3 -11        370.45        433.05        67.38 o
  22   3 -11         89.96        162.09        28.11 o
  23   3 -11        413.87        476.19        77.36 o
   1   4 -11        176.91        185.54        11.32 o
   2   4 -11        914.51        922.18        27.65 o
   3   4 -11        390.05        417.89        16.51 o
   4   4 -11        204.04        202.56        13.60 o
   5   4 -11        392.04        400.71        22.00 o
   6   4 -11        456.47        438.85        22.47 o
   7   4 -11       1125.90       1106.38        40.80 o
   8   4 -11        913.64        909.98        37.38 o
   9   4 -11       2064.40       2008.63        65.54 o
  10   4 -11       1433.28       1409.42        50.90 o
  11   4 -11       1825.40       1803.35        62.84 o
  12   4 -11          1.61          1.83        13.08 o
  13   4 -11       1063.67        984.16        45.23 o
  14   4 -11          7.77          1.54        13.07 o
  15   4 -11        375.77        402.65        25.24 o
  16   4 -11        249.12        269.81        28.47 o
  17   4 -11        714.80        765.70        36.26 o
  18   4 -11        253.08        229.66        24.12 o
  19   4 -11         94.69        109.43        20.55 o
  20   4 -11         63.99         70.82        26.35 o
   0   5 -11        369.65        325.17        25.52 o
   1   5 -11       1637.12       1594.55        46.39 o
   2   5 -11         13.72         10.44        10.65 o
   3   5 -11       1353.98       1318.83        42.23 o
   4   5 -11        160.94        160.71        13.32 o
   5   5 -11        190.47        179.40        15.32 o
   6   5 -11         29.48         29.16        11.24 o
   7   5 -11       1277.87       1323.89        43.96 o
   8   5 -11          1.25          9.92        12.07 o
   9   5 -11        490.01        437.59        25.27 o
  10   5 -11         29.63         23.51        13.65 o
  11   5 -11        207.29        203.07        19.24 o
  12   5 -11         33.32         20.33        15.79 o
  13   5 -11         96.87         77.68        18.08 o
  14   5 -11         24.09         15.66        16.09 o
  15   5 -11         54.14         45.77        18.16 o
  16   5 -11         87.15         99.43        19.69 o
  17   5 -11        355.57        345.27        50.38 o
   1   6 -11         60.71         65.38        13.82 o
   2   6 -11         83.58         73.22        15.19 o
   3   6 -11        507.29        507.56        28.15 o
   4   6 -11          2.43          3.66        14.16 o
   5   6 -11        334.59        329.81        24.57 o
   6   6 -11        145.70        143.32        14.72 o
   7   6 -11        555.67        542.59        29.25 o
   8   6 -11        107.22        106.99        15.38 o
   9   6 -11       1272.27       1293.15        53.56 o
  10   6 -11        100.49         89.37        17.57 o
  11   6 -11        653.50        639.40       102.02 o
  12   6 -11         21.80         38.20        41.58 o
   0   0 -10       5966.53       5991.73       233.80 o
   2   0 -10       3449.19       3229.47       100.19 o
   4   0 -10       7773.76       7732.25       233.92 o
   6   0 -10       2115.93       2077.56        75.22 o
   8   0 -10        462.60        443.12        19.13 o
  10   0 -10        464.06        532.55        24.90 o
  12   0 -10       1079.85       1159.94        54.56 o
  14   0 -10       2195.36       2138.43        94.81 o
  16   0 -10        843.72        883.24        43.66 o
  18   0 -10        741.89        704.11        42.53 o
  20   0 -10       1023.82        995.61        55.91 o
  22   0 -10       1101.73       1161.34        84.34 o
  24   0 -10       1245.27       1116.76       137.79 o
  26   0 -10        199.73        187.59        70.59 o
   1   1 -10       1667.12       1665.54        40.42 o
   2   1 -10        278.97        306.90         9.46 o
   3   1 -10        250.73        254.85         9.34 o
   4   1 -10       1565.66       1604.25        40.73 o
   5   1 -10       1991.09       1976.82        50.56 o
   6   1 -10       2300.14       2249.49        53.81 o
   7   1 -10       1331.63       1327.04        35.98 o
   8   1 -10       1339.04       1276.38        34.60 o
   9   1 -10         10.03          8.63         4.63 o
  10   1 -10       1710.79       1732.82        44.87 o
  11   1 -10        216.90        221.52        15.18 o
  12   1 -10       3721.34       3637.14       116.16 o
  13   1 -10       2078.73       1887.48        63.84 o
  14   1 -10       3126.70       2886.50       101.52 o
  15   1 -10         47.78         50.04        12.19 o
  16   1 -10        217.78        207.63        20.15 o
  17   1 -10        691.24        730.38        32.25 o
  18   1 -10        983.78        951.80        39.09 o
  19   1 -10         70.89         53.96        20.96 o
  20   1 -10        400.74        438.68        32.84 o
  21   1 -10         58.71         71.00        18.25 o
  22   1 -10         58.97         83.18        18.54 o
  23   1 -10         59.31         63.52        17.91 o
  24   1 -10        420.91        416.63        33.61 o
  25   1 -10        264.44        287.09        43.05 o
  26   1 -10         90.79        127.98        20.82 o
   0   2 -10       9403.50       9364.02       293.28 o
   1   2 -10        251.63        241.08         9.39 o
   2   2 -10       3594.19       3452.43        74.12 o
   3   2 -10       4290.01       4257.08        92.42 o
   4   2 -10       2177.03       2128.36        49.36 o
   5   2 -10       1480.34       1498.05        37.22 o
   6   2 -10       2529.82       2477.18        67.64 o
   7   2 -10         39.48         37.89         7.49 o
   8   2 -10       2325.10       2234.59        65.36 o
   9   2 -10         19.77         23.05         7.36 o
  10   2 -10        573.89        559.66        21.85 o
  11   2 -10        116.39        121.26        13.14 o
  12   2 -10        649.57        669.46        29.89 o
  13   2 -10        122.93        139.90        17.06 o
  14   2 -10        320.90        360.75        20.24 o
  15   2 -10       1753.41       1674.10        58.05 o
  16   2 -10        909.36        840.56        39.63 o
  17   2 -10        913.61        934.48        41.45 o
  18   2 -10       1068.78       1029.53        45.63 o
  19   2 -10         20.21         27.12        15.40 o
  20   2 -10        579.80        632.11        43.40 o
  21   2 -10         65.85         60.69        20.04 o
  22   2 -10        231.23        257.51        27.90 o
  23   2 -10        597.58        635.73        45.27 o
  24   2 -10         86.07         84.27        22.62 o
  25   2 -10        149.10        129.80        60.92 o
   1   3 -10         49.95         49.32         6.05 o
   2   3 -10       1130.20       1110.13        29.79 o
   3   3 -10         59.34         61.86         7.94 o
   4   3 -10         42.85         39.05         6.75 o
   5   3 -10       3182.75       3068.35        77.02 o
   6   3 -10        390.49        402.56        17.29 o
   7   3 -10        429.21        436.02        17.73 o
   8   3 -10        923.70        876.37        32.15 o
   9   3 -10        735.71        726.23        27.39 o
  10   3 -10       2579.51       2522.26        72.88 o
  11   3 -10        862.20        874.75        33.97 o
  12   3 -10        798.16        796.17        35.14 o
  13   3 -10       1043.52       1035.96        38.64 o
  14   3 -10        297.39        300.91        20.22 o
  15   3 -10       1327.21       1344.46        47.91 o
  16   3 -10        338.37        328.47        22.43 o
  17   3 -10        209.93        212.01        19.88 o
  18   3 -10        822.46        811.84        44.12 o
  19   3 -10        448.75        501.83        32.73 o
  20   3 -10        225.10        238.59        28.17 o
  21   3 -10        146.86        114.04        26.92 o
  22   3 -10         68.84         83.23        24.43 o
  23   3 -10         30.96         44.06        22.81 o
   0   4 -10       1850.52       1785.80        73.63 o
   1   4 -10       3834.60       3653.52        93.49 o
   2   4 -10         45.25         58.29         8.13 o
   3   4 -10       1713.43       1592.24        42.81 o
   4   4 -10        424.96        391.69        16.91 o
   5   4 -10       1110.80       1064.81        36.54 o
   6   4 -10        181.58        173.60        12.65 o
   7   4 -10        680.96        698.41        30.21 o
   8   4 -10        816.93        759.25        30.56 o
   9   4 -10        268.55        267.37        18.68 o
  10   4 -10         20.70          9.49        11.12 o
  11   4 -10        279.85        287.78        19.64 o
  12   4 -10        127.35        112.93        16.51 o
  13   4 -10        156.44        155.84        18.82 o
  14   4 -10         84.22         56.58        13.67 o
  15   4 -10         81.43         82.28        15.58 o
  16   4 -10        226.13        230.79        20.04 o
  17   4 -10        293.69        290.35        24.67 o
  18   4 -10        305.21        290.58        26.10 o
  19   4 -10        919.50        973.26        51.26 o
  20   4 -10        285.36        307.97        33.90 o
  21   4 -10        324.69        336.20        43.35 o
   1   5 -10        336.44        341.39        18.14 o
   2   5 -10        415.84        381.04        19.75 o
   3   5 -10        635.19        639.78        24.10 o
   4   5 -10         68.62         69.92         9.87 o
   5   5 -10        338.32        297.84        16.86 o
   6   5 -10          5.41         16.29         9.82 o
   7   5 -10        616.17        584.14        26.65 o
   8   5 -10         27.05         18.09        11.91 o
   9   5 -10       2192.95       2073.17        73.75 o
  10   5 -10         52.63         57.85        15.31 o
  11   5 -10       1465.61       1472.92        55.54 o
  12   5 -10        182.61        221.72        20.67 o
  13   5 -10        225.29        223.78        21.24 o
  14   5 -10        119.13        136.25        19.37 o
  15   5 -10        564.84        557.93        34.03 o
  16   5 -10         56.84         54.02        17.58 o
  17   5 -10        494.13        492.06        37.55 o
  18   5 -10        137.94        118.90        37.24 o
   0   6 -10        331.61        387.52        29.88 o
   1   6 -10       2013.02       2108.59        63.05 o
   2   6 -10        232.08        254.40        18.05 o
   3   6 -10        904.28        923.63        35.87 o
   4   6 -10         37.69         14.54        13.60 o
   5   6 -10        638.31        633.89        29.28 o
   6   6 -10         98.24        103.48        12.70 o
   7   6 -10        646.60        627.93        29.72 o
   8   6 -10        149.89        147.72        17.50 o
   9   6 -10        232.08        221.48        21.33 o
  10   6 -10          2.18        -13.54        13.54 o
  11   6 -10        108.21        107.54        18.09 o
  12   6 -10        113.49        112.34        22.82 o
  13   6 -10        226.45        235.46        62.85 o
   2   0  -9       1894.32       2150.95        62.64 o
   4   0  -9       1375.02       1306.09        43.67 o
   6   0  -9      11913.41      12498.05       415.26 o
   8   0  -9       6399.50       6597.59       218.43 o
  10   0  -9       5269.12       5449.67       168.11 o
  12   0  -9       7483.80       7574.01       306.49 o
  14   0  -9       4329.03       4071.94       185.85 o
  16   0  -9       1033.00       1072.99        49.87 o
  18   0  -9       1068.59        967.51        46.36 o
  20   0  -9        442.37        459.33        35.01 o
  22   0  -9        138.09        155.76        27.99 o
  24   0  -9        682.31        771.12        69.34 o
  26   0  -9        600.80        567.57       102.02 o
   0   1  -9      11707.65      12328.78       353.13 o
   1   1  -9       1215.09       1202.22        25.39 o
   2   1  -9       3976.85       3951.43        78.55 o
   3   1  -9        807.92        807.06        20.39 o
   4   1  -9       5537.64       5750.58       120.60 o
   5   1  -9       1366.29       1476.52        32.29 o
   6   1  -9       4746.01       4984.91       111.96 o
   7   1  -9       1078.89       1072.55        26.07 o
   8   1  -9        965.06        956.84        22.50 o
   9   1  -9        645.98        676.44        19.40 o
  10   1  -9        779.14        799.50        27.15 o
  11   1  -9         15.21         16.75         7.89 o
  12   1  -9        542.13        554.96        21.87 o
  13   1  -9        129.32        137.31        11.93 o
  14   1  -9        187.18        229.91        19.43 o
  15   1  -9        704.66        669.74        29.38 o
  16   1  -9        203.14        204.96        18.19 o
  17   1  -9        169.96        187.05        16.78 o
  18   1  -9       1022.58       1075.73        42.22 o
  19   1  -9        242.04        251.26        29.92 o
  20   1  -9        381.33        400.16        33.50 o
  21   1  -9         54.22         53.21        16.32 o
  22   1  -9        209.85        199.51        23.76 o
  23   1  -9        218.55        209.53        25.67 o
  24   1  -9        353.49        351.34        30.21 o
  25   1  -9         79.43         65.32        17.12 o
  26   1  -9        355.85        325.07        28.35 o
   1   2  -9       1525.67       1537.17        35.77 o
   2   2  -9        598.95        631.91        15.63 o
   3   2  -9        723.34        721.26        16.93 o
   4   2  -9        411.18        373.79        11.19 o
   5   2  -9       1820.00       1795.55        47.40 o
   6   2  -9       2883.43       2921.07        71.28 o
   7   2  -9       1998.88       1926.51        54.62 o
   8   2  -9       1453.19       1354.06        42.20 o
   9   2  -9       1572.80       1517.89        44.84 o
  10   2  -9       5305.35       5230.79       158.36 o
  11   2  -9       2799.60       2700.38        82.10 o
  12   2  -9        646.12        638.53        45.58 o
  13   2  -9       2337.73       2239.92        80.02 o
  14   2  -9       3440.85       3295.56       104.85 o
  15   2  -9        295.26        344.76        22.87 o
  16   2  -9        402.51        426.03        24.73 o
  17   2  -9       1241.57       1219.66        46.64 o
  18   2  -9        235.08        203.21        21.22 o
  19   2  -9        327.75        327.85        25.84 o
  20   2  -9        311.94        402.21        30.37 o
  21   2  -9        188.50        198.39        24.74 o
  22   2  -9        170.07        165.67        24.47 o
  23   2  -9         53.41         55.49        20.17 o
  24   2  -9          0.24        -14.94        17.11 o
  25   2  -9        293.88        329.95        38.23 o
  26   2  -9        149.03        138.76        50.28 o
   0   3  -9       1710.12       1661.53        63.83 o
   1   3  -9       2099.63       2043.93        45.03 o
   2   3  -9       1707.14       1708.26        43.54 o
   3   3  -9       2296.75       2199.95        53.21 o
   4   3  -9       2323.37       2321.80        52.64 o
   5   3  -9        831.65        815.34        25.32 o
   6   3  -9        598.27        560.64        20.51 o
   7   3  -9       1131.50       1132.32        30.55 o
   8   3  -9       2489.50       2335.70        70.46 o
   9   3  -9        245.94        257.46        14.26 o
  10   3  -9        218.83        210.95        14.14 o
  11   3  -9        110.45        113.29        11.76 o
  12   3  -9        408.51        418.07        22.52 o
  13   3  -9        256.13        265.45        17.66 o
  14   3  -9        462.26        469.18        23.26 o
  15   3  -9        214.44        222.27        18.13 o
  16   3  -9         73.99         81.56        13.70 o
  17   3  -9        813.87        783.97        31.92 o
  18   3  -9        386.73        363.82        29.69 o
  19   3  -9        370.08        409.53        30.04 o
  20   3  -9        646.25        672.77        45.98 o
  21   3  -9        200.36        202.07        27.28 o
  22   3  -9        548.89        563.55        40.10 o
  23   3  -9        446.41        495.23        42.95 o
  24   3  -9         52.24         26.09        22.82 o
   1   4  -9        388.88        348.65        15.22 o
   2   4  -9        186.09        203.13        12.01 o
   3   4  -9       1228.41       1206.58        35.97 o
   4   4  -9        246.20        254.02        13.30 o
   5   4  -9       1999.17       1910.47        54.35 o
   6   4  -9        454.02        453.04        17.81 o
   7   4  -9        788.85        811.01        26.25 o
   8   4  -9        294.12        322.69        16.45 o
   9   4  -9       4675.32       4499.39       146.91 o
  10   4  -9        243.30        247.06        18.12 o
  11   4  -9       2285.60       2226.85        74.87 o
  12   4  -9        203.47        207.74        18.56 o
  13   4  -9        944.85        946.75        37.19 o
  14   4  -9        152.95        149.53        17.87 o
  15   4  -9       1381.15       1293.43        49.77 o
  16   4  -9          3.73          0.00        13.53 o
  17   4  -9        462.84        448.64        30.70 o
  18   4  -9        173.13        195.34        22.43 o
  19   4  -9         97.53         93.36        18.74 o
  20   4  -9         51.27         24.05        20.73 o
  21   4  -9        115.02        129.24        33.43 o
  22   4  -9        110.55         83.16        46.41 o
   0   5  -9        113.48        134.07        17.85 o
   1   5  -9       1332.58       1331.01        44.85 o
   2   5  -9         73.12         75.34        12.82 o
   3   5  -9        919.81        905.59        29.25 o
   4   5  -9         49.16         49.28         8.86 o
   5   5  -9        723.68        709.50        23.75 o
   6   5  -9         68.12         69.57        10.83 o
   7   5  -9        356.53        389.49        20.76 o
   8   5  -9         23.87         19.20         9.87 o
   9   5  -9        274.65        279.64        19.88 o
  10   5  -9         37.16         47.56        12.98 o
  11   5  -9        414.31        460.91        27.75 o
  12   5  -9        132.89        124.66        17.75 o
  13   5  -9         65.79         77.55        16.64 o
  14   5  -9        209.13        205.82        21.13 o
  15   5  -9        477.34        488.01        29.05 o
  16   5  -9          1.61         10.34        17.16 o
  17   5  -9         75.80         86.90        20.75 o
  18   5  -9         15.44          8.89        17.74 o
  19   5  -9        590.04        708.28        71.57 o
   1   6  -9         18.35          8.29        12.18 o
   2   6  -9        281.12        279.29        19.03 o
   3   6  -9        150.75        172.46        16.21 o
   4   6  -9         43.27         37.01        12.92 o
   5   6  -9        352.58        362.60        19.05 o
   6   6  -9         16.57         28.74         9.95 o
   7   6  -9        565.14        558.24        27.52 o
   8   6  -9        254.59        269.74        21.66 o
   9   6  -9       1106.50        996.86        47.79 o
  10   6  -9        140.00        130.01        18.22 o
  11   6  -9        361.83        391.05        27.35 o
  12   6  -9        101.39         90.92        17.93 o
  13   6  -9        405.37        353.48        27.71 o
  14   6  -9         12.37         -3.21        31.05 o
   0   7  -9        424.88        517.44        41.28 o
   1   7  -9        362.55        386.99        28.60 o
   2   7  -9        265.55        274.77        25.90 o
   3   7  -9        573.16        676.66        38.30 o
   4   7  -9         50.66         88.43        24.37 o
   5   7  -9        411.40        524.84       129.09 o
   0   0  -8      18945.89      19528.96       922.97 o
   2   0  -8      12708.27      13470.69       475.37 o
   4   0  -8       7947.09       8429.61       305.75 o
   6   0  -8       8501.14       9267.85       297.86 o
   8   0  -8       2131.66       2219.16        70.95 o
  10   0  -8        287.27        271.27        15.36 o
  12   0  -8        858.19        897.65        40.46 o
  14   0  -8       1611.49       1689.55        77.19 o
  16   0  -8       1302.97       1183.45        55.69 o
  18   0  -8       1535.37       1625.96        65.70 o
  20   0  -8       2806.09       2772.67       128.99 o
  22   0  -8        202.46        190.94        42.17 o
  24   0  -8        303.43        284.31        33.93 o
  26   0  -8       1243.46       1219.85        74.80 o
   1   1  -8        490.09        509.64        13.45 o
   2   1  -8       1854.86       1919.91        44.72 o
   3   1  -8       1190.97       1306.50        27.43 o
   4   1  -8       4158.50       4273.62        84.52 o
   5   1  -8         64.87         66.11         4.27 o
   6   1  -8       3328.79       3459.84        74.91 o
   7   1  -8        392.64        457.98        12.79 o
   8   1  -8       3434.73       3306.82        75.81 o
   9   1  -8        706.86        673.21        20.77 o
  10   1  -8       4453.45       4407.19       111.87 o
  11   1  -8        661.07        649.20        21.63 o
  12   1  -8       3681.97       3638.41       100.61 o
  13   1  -8        304.40        312.89        17.49 o
  14   1  -8       1409.21       1426.79        52.57 o
  15   1  -8       1005.21       1009.74        39.63 o
  16   1  -8        689.67        693.85        24.51 o
  17   1  -8        803.25        793.73        30.22 o
  18   1  -8        605.86        586.07        28.16 o
  19   1  -8         66.91         89.07        13.76 o
  20   1  -8        341.47        302.46        26.33 o
  21   1  -8        440.16        392.88        31.54 o
  22   1  -8         75.99         57.21        19.12 o
  23   1  -8        108.42        119.89        19.37 o
  24   1  -8         16.86         27.01        16.01 o
  25   1  -8        133.95        139.01        19.69 o
  26   1  -8        107.21        130.99        18.95 o
  27   1  -8        144.67        149.29        29.75 o
   0   2  -8       3278.69       3416.61       106.28 o
   1   2  -8       1831.34       1757.21        35.02 o
   2   2  -8       5777.80       5860.55       121.30 o
   3   2  -8       3228.41       3213.74        68.74 o
   4   2  -8       2880.52       2842.98        68.88 o
   5   2  -8       1681.85       1664.37        47.65 o
   6   2  -8        860.03        838.06        24.25 o
   7   2  -8       3372.03       3352.60        78.27 o
   8   2  -8        226.95        200.73         9.79 o
   9   2  -8         38.09         41.46         6.91 o
  10   2  -8        358.15        345.21        16.43 o
  11   2  -8        514.96        515.35        20.62 o
  12   2  -8        248.61        264.11        18.08 o
  13   2  -8         78.47         71.31        11.02 o
  14   2  -8        524.07        564.56        27.15 o
  15   2  -8        854.29        771.61        36.72 o
  16   2  -8        380.28        453.46        22.81 o
  17   2  -8        513.33        551.95        26.72 o
  18   2  -8        553.13        582.31        31.77 o
  19   2  -8        904.19        902.69        48.63 o
  20   2  -8        669.81        705.14        42.98 o
  21   2  -8        322.62        349.81        30.56 o
  22   2  -8        679.22        676.05        44.54 o
  23   2  -8        171.73        185.75        30.91 o
  24   2  -8        594.85        626.80        41.32 o
  25   2  -8        221.02        253.30        36.20 o
  26   2  -8        292.57        294.22        40.59 o
   1   3  -8        158.97        162.62         6.97 o
   2   3  -8        548.40        566.52        19.31 o
   3   3  -8        650.15        608.66        17.40 o
   4   3  -8        851.98        855.55        24.35 o
   5   3  -8        926.68        926.48        28.20 o
   6   3  -8       3167.88       3062.48        73.04 o
   7   3  -8       1843.95       1846.13        47.86 o
   8   3  -8       2318.74       2241.38        58.29 o
   9   3  -8       2323.71       2181.32        61.19 o
  10   3  -8       1853.98       1854.81        72.23 o
  11   3  -8       1800.22       1750.52        54.62 o
  12   3  -8       4246.36       4096.87       111.27 o
  13   3  -8       1729.78       1615.23        57.98 o
  14   3  -8       1115.42       1113.10        39.78 o
  15   3  -8        932.81        959.09        41.31 o
  16   3  -8        403.74        446.76        24.36 o
  17   3  -8        108.60        140.93        16.78 o
  18   3  -8         23.53         30.31        14.57 o
  19   3  -8         74.05         83.29        18.02 o
  20   3  -8        488.38        468.57        36.97 o
  21   3  -8         10.87         13.05        17.52 o
  22   3  -8        232.69        232.40        28.78 o
  23   3  -8        151.20        203.68        27.20 o
  24   3  -8        161.67        227.27        30.48 o
  25   3  -8         70.64        160.49        70.35 o
   0   4  -8       1247.33       1305.68        61.88 o
   1   4  -8       1706.12       1628.54        47.27 o
   2   4  -8        508.87        510.15        17.85 o
   3   4  -8       4875.61       4588.73       121.04 o
   4   4  -8        316.81        346.02        15.70 o
   5   4  -8       3115.77       2956.11        74.55 o
   6   4  -8        528.54        552.11        20.29 o
   7   4  -8        341.75        387.16        16.94 o
   8   4  -8          4.52         -7.54         7.54 o
   9   4  -8        865.91        839.88        30.22 o
  10   4  -8        324.33        328.30        19.35 o
  11   4  -8       1560.15       1537.85        52.78 o
  12   4  -8        123.08        123.81        15.43 o
  13   4  -8         30.73         32.74        12.50 o
  14   4  -8         69.89         58.95        14.24 o
  15   4  -8        796.72        757.43        33.93 o
  16   4  -8        229.96        252.79        19.68 o
  17   4  -8       1293.90       1276.30        54.55 o
  18   4  -8        104.52         96.67        17.99 o
  19   4  -8        161.44        187.20        21.08 o
  20   4  -8          2.91         23.77        19.28 o
  21   4  -8        385.23        453.39        41.10 o
  22   4  -8         84.08        103.88        24.77 o
  23   4  -8        509.78        589.32        81.71 o
   1   5  -8        129.73        105.94        12.89 o
   2   5  -8         87.45         79.91        11.64 o
   3   5  -8        109.79        102.38         9.93 o
   4   5  -8        180.40        154.62        11.51 o
   5   5  -8       1580.09       1498.63        41.76 o
   6   5  -8        331.53        312.54        16.97 o
   7   5  -8       1353.58       1328.71        38.61 o
   8   5  -8        127.87        127.73        15.22 o
   9   5  -8        475.04        512.84        26.36 o
  10   5  -8        106.26         93.87        14.79 o
  11   5  -8       1291.80       1258.62        52.17 o
  12   5  -8         16.83          0.01        12.81 o
  13   5  -8       1678.45       1682.35        62.20 o
  14   5  -8          4.51         -1.82        13.51 o
  15   5  -8        745.06        745.92        36.86 o
  16   5  -8        278.69        269.95        26.10 o
  17   5  -8        511.97        533.35        36.03 o
  18   5  -8        124.96        114.99        21.65 o
  19   5  -8         67.20         49.02        20.87 o
  20   5  -8        107.32        212.73        57.54 o
   0   6  -8        513.29        527.29        38.08 o
   1   6  -8       1372.26       1361.16        48.31 o
   2   6  -8         31.77         31.18        11.73 o
   3   6  -8        730.71        735.99        36.46 o
   4   6  -8        867.08        853.05        31.07 o
   5   6  -8        602.59        578.02        25.05 o
   6   6  -8        143.70        133.91        13.81 o
   7   6  -8        339.27        363.99        21.34 o
   8   6  -8        115.96        122.00        14.80 o
   9   6  -8         12.92         18.97        12.41 o
  10   6  -8         61.62         60.69        14.85 o
  11   6  -8        252.30        265.38        22.23 o
  12   6  -8        147.56        146.95        18.97 o
  13   6  -8        104.01        126.89        19.24 o
  14   6  -8        113.75        125.96        19.40 o
  15   6  -8         48.16         19.82        48.35 o
   1   7  -8        246.31        260.03        22.99 o
   2   7  -8         50.05         50.76        17.49 o
   3   7  -8         70.70         80.25        18.11 o
   4   7  -8         31.39         10.45        16.50 o
   5   7  -8        168.38        154.79        28.33 o
   6   7  -8        445.60        441.98        92.83 o
   7   7  -8        263.96        335.25        50.18 o
   2   0  -7       5911.32       6250.80       190.44 o
   4   0  -7        725.83        739.25        23.39 o
   6   0  -7       2466.60       2709.11       103.99 o
   8   0  -7       7131.56       7578.68       240.63 o
  10   0  -7       8726.30       8830.75       258.53 o
  12   0  -7       1550.71       1484.80        75.86 o
  14   0  -7        351.11        382.15        43.25 o
  16   0  -7       6569.04       6278.80       258.49 o
  18   0  -7       2838.83       2785.45       128.69 o
  20   0  -7        683.21        725.15        37.18 o
  22   0  -7        100.95        107.60        24.36 o
  24   0  -7        132.86        144.55        28.71 o
  26   0  -7         43.48         38.14        25.31 o
  28   0  -7       1130.32       1399.07        90.28 o
   0   1  -7      12659.56      12775.63       383.49 o
   1   1  -7       5829.38       5907.00       128.84 o
   2   1  -7       4954.39       4937.72       100.17 o
   3   1  -7       1425.91       1495.35        29.93 o
   4   1  -7       4535.84       4509.59        92.28 o
   5   1  -7        108.05        123.79         4.62 o
   6   1  -7       1393.46       1351.82        30.77 o
   7   1  -7       3891.43       4068.05        84.00 o
   8   1  -7       3411.73       3575.59        76.80 o
   9   1  -7        158.09        153.39         7.40 o
  10   1  -7         28.82         46.64         5.85 o
  11   1  -7       1508.94       1511.34        43.51 o
  12   1  -7       1140.73       1114.38        34.68 o
  13   1  -7        137.62        147.86        11.25 o
  14   1  -7        284.70        273.80        16.89 o
  15   1  -7        146.21        157.55        15.68 o
  16   1  -7       1350.83       1385.91        43.86 o
  17   1  -7        611.34        628.02        24.18 o
  18   1  -7       2368.23       2362.60        75.42 o
  19   1  -7        391.49        386.69        23.93 o
  20   1  -7       2104.76       2082.61        74.03 o
  21   1  -7        192.38        221.57        19.44 o
  22   1  -7       1009.18       1069.23        44.30 o
  23   1  -7        188.14        174.79        22.21 o
  24   1  -7        373.72        380.03        28.58 o
  25   1  -7         22.74         28.19        15.03 o
  26   1  -7        466.80        490.25        32.58 o
  27   1  -7        372.15        364.30        28.52 o
  28   1  -7        177.87        259.29        54.35 o
   1   2  -7        265.17        247.08         7.65 o
   2   2  -7        239.52        244.52         8.13 o
   3   2  -7       1968.75       1944.52        46.40 o
   4   2  -7        509.89        475.30        14.79 o
   5   2  -7        269.26        279.37        11.26 o
   6   2  -7       1770.03       1634.82        42.46 o
   7   2  -7        440.98        472.85        14.21 o
   8   2  -7       3379.82       3364.63        85.30 o
   9   2  -7       2480.22       2360.43        62.06 o
  10   2  -7       2048.07       2020.15        51.93 o
  11   2  -7       1626.11       1642.03        49.55 o
  12   2  -7       4407.07       4237.55       132.72 o
  13   2  -7        483.38        487.92        22.80 o
  14   2  -7       1936.83       1833.08        60.73 o
  15   2  -7        428.12        385.62        22.17 o
  16   2  -7        787.33        791.85        33.63 o
  17   2  -7       1059.44        995.38        45.34 o
  18   2  -7        373.84        380.35        27.10 o
  19   2  -7        106.39         93.42        17.86 o
  20   2  -7        115.76        134.72        20.75 o
  21   2  -7         74.60         63.11        17.45 o
  22   2  -7         30.50         15.95        16.15 o
  23   2  -7         44.58         43.49        17.90 o
  24   2  -7         90.27         71.43        20.26 o
  25   2  -7        197.87        242.05        27.50 o
  26   2  -7         10.00         12.05        16.84 o
  27   2  -7        159.70        254.02        82.41 o
   0   3  -7        659.70        675.78        26.82 o
   1   3  -7       6566.84       6516.66       144.15 o
   2   3  -7       1286.15       1265.73        31.33 o
   3   3  -7       3027.13       2953.18        74.86 o
   4   3  -7       4268.12       4121.13       101.51 o
   5   3  -7       1861.68       1811.46        43.29 o
   6   3  -7       1251.36       1295.71        34.36 o
   7   3  -7       2264.42       2214.55        60.83 o
   8   3  -7         50.49         42.72         6.87 o
   9   3  -7        258.76        273.22        13.53 o
  10   3  -7        195.17        191.33        11.06 o
  11   3  -7        440.65        425.55        17.71 o
  12   3  -7        671.90        659.69        25.37 o
  13   3  -7       1327.16       1265.16        46.59 o
  14   3  -7       1225.87       1182.93        41.14 o
  15   3  -7         81.55         75.20        11.95 o
  16   3  -7       1285.50       1278.03        46.90 o
  17   3  -7        414.82        434.48        26.17 o
  18   3  -7        247.31        245.43        21.53 o
  19   3  -7        910.88       1017.47        66.78 o
  20   3  -7         55.92         33.21        17.77 o
  21   3  -7        322.54        290.65        31.67 o
  22   3  -7        482.23        551.80        38.88 o
  23   3  -7        172.14        185.58        25.93 o
  24   3  -7        492.14        542.11        42.22 o
  25   3  -7        413.42        451.85        39.08 o
   1   4  -7         68.22         56.34         6.89 o
   2   4  -7        795.88        778.63        25.75 o
   3   4  -7        688.16        670.21        22.59 o
   4   4  -7       1595.55       1575.78        45.41 o
   5   4  -7        845.55        802.65        26.47 o
   6   4  -7        292.82        299.54        13.72 o
   7   4  -7       3356.21       3280.16        87.80 o
   8   4  -7        275.94        284.10        14.65 o
   9   4  -7        686.40        667.43        27.06 o
  10   4  -7        219.08        242.14        16.48 o
  11   4  -7        937.61        926.78        37.43 o
  12   4  -7       1555.05       1486.53        59.64 o
  13   4  -7       1808.35       1740.91        68.73 o
  14   4  -7        407.60        441.47        24.70 o
  15   4  -7        881.88        872.24        35.39 o
  16   4  -7        169.89        158.28        16.56 o
  17   4  -7        184.09        165.04        19.03 o
  18   4  -7         19.77         11.03        14.37 o
  19   4  -7        230.39        234.26        25.83 o
  20   4  -7        225.13        259.11        32.85 o
  21   4  -7        207.82        193.28        26.18 o
  22   4  -7         72.41         77.75        21.88 o
  23   4  -7         25.03         20.13        27.65 o
   0   5  -7        187.65        192.04        20.68 o
   1   5  -7       2293.38       2205.11        66.60 o
   2   5  -7         44.84         61.46        11.37 o
   3   5  -7       4739.07       4397.22       121.88 o
   4   5  -7        106.59        107.48         9.97 o
   5   5  -7       1857.47       1855.23        51.01 o
   6   5  -7         38.88         26.12         8.46 o
   7   5  -7        485.79        472.66        20.02 o
   8   5  -7          8.36          4.75         9.59 o
   9   5  -7         19.50         16.82        10.27 o
  10   5  -7         45.08         40.87        11.79 o
  11   5  -7        175.25        181.50        16.49 o
  12   5  -7        120.78        145.46        16.79 o
  13   5  -7        263.53        220.31        19.51 o
  14   5  -7         20.21         21.03        13.33 o
  15   5  -7        773.05        769.79        36.56 o
  16   5  -7          1.81         -2.17        15.07 o
  17   5  -7        461.35        501.11        38.32 o
  18   5  -7          3.26         -0.08        17.33 o
  19   5  -7          9.60          7.24        21.26 o
  20   5  -7         90.90        113.98        34.14 o
   1   6  -7         20.98         23.65        12.37 o
   2   6  -7        171.04        143.28        15.63 o
   3   6  -7        100.68        127.23        15.93 o
   4   6  -7        103.04        101.67        14.74 o
   5   6  -7       1394.50       1351.44        46.03 o
   6   6  -7        374.09        353.11        19.11 o
   7   6  -7       1209.13       1233.35        42.69 o
   8   6  -7         99.98         97.79        13.86 o
   9   6  -7        379.15        350.56        23.10 o
  10   6  -7          5.49          6.80        12.04 o
  11   6  -7       1161.90       1151.07        47.73 o
  12   6  -7         68.98         49.51        15.28 o
  13   6  -7       1000.22       1026.07        46.54 o
  14   6  -7        178.41        218.75        21.92 o
  15   6  -7        362.94        363.10        31.32 o
  16   6  -7          6.46         20.79        47.38 o
   0   7  -7         34.58         46.02        24.58 o
   1   7  -7        806.39        832.54        40.54 o
   2   7  -7        470.89        552.61        33.95 o
   3   7  -7        444.38        456.00        29.14 o
   4   7  -7        128.86        168.82        20.32 o
   5   7  -7        112.60        117.69        18.94 o
   6   7  -7        240.06        210.12        24.18 o
   7   7  -7        347.55        332.96        36.04 o
   8   7  -7         24.75         42.26        16.80 o
   9   7  -7        115.89        165.84        56.57 o
   0   0  -6       3497.01       3828.91       155.83 o
   2   0  -6      13671.71      14791.95       427.76 o
   4   0  -6       6325.06       6597.40       200.31 o
   6   0  -6        650.89        609.03        34.36 o
   8   0  -6       3620.54       3798.24       117.43 o
  10   0  -6       1029.50       1044.30        34.44 o
  12   0  -6        589.06        621.55        27.19 o
  14   0  -6        228.87        247.58        18.54 o
  16   0  -6        406.54        430.03        25.09 o
  18   0  -6        289.16        251.53        23.54 o
  20   0  -6       3675.82       3440.76       186.74 o
  22   0  -6       1249.21       1141.88        55.14 o
  24   0  -6        433.53        464.50        40.64 o
  26   0  -6        497.66        517.51        49.12 o
  28   0  -6        476.44        546.47        52.09 o
   1   1  -6        739.55        826.12        18.71 o
   2   1  -6       2734.95       2942.92        60.67 o
   3   1  -6       3384.71       3544.17        71.89 o
   4   1  -6       4860.37       5226.68       103.78 o
   5   1  -6       1223.83       1317.26        26.77 o
   6   1  -6       7627.75       8232.52       165.59 o
   7   1  -6       1822.87       1883.43        46.93 o
   8   1  -6      11031.44      11292.75       253.07 o
   9   1  -6       5555.32       5752.61       132.23 o
  10   1  -6      10650.49      10797.55       267.74 o
  11   1  -6       1096.09       1034.95        31.05 o
  12   1  -6       2767.37       2797.73        79.86 o
  13   1  -6        244.88        250.75        14.27 o
  14   1  -6       2735.30       2762.08        84.08 o
  15   1  -6        977.24       1024.35        33.67 o
  16   1  -6       3581.90       3600.97       106.66 o
  17   1  -6        784.33        774.79        31.54 o
  18   1  -6        688.09        675.18        30.69 o
  19   1  -6        298.92        286.49        19.34 o
  20   1  -6         32.90         27.83        11.40 o
  21   1  -6        388.63        426.52        29.98 o
  22   1  -6         71.92         45.58        13.43 o
  23   1  -6          5.81         11.80        12.01 o
  24   1  -6        123.61        102.58        15.39 o
  25   1  -6        298.46        355.78        25.42 o
  26   1  -6        128.38        160.93        20.40 o
  27   1  -6        116.99        119.62        18.94 o
  28   1  -6        216.17        237.28        23.85 o
   0   2  -6       1024.81       1130.02        34.60 o
   1   2  -6       3728.59       3743.50        78.45 o
   2   2  -6       8527.40       9027.24       195.84 o
   3   2  -6       2833.97       3119.40        82.57 o
   4   2  -6       5354.33       5381.09       123.81 o
   5   2  -6       1477.88       1307.21        93.31 o
   6   2  -6       2441.18       2507.39        59.03 o
   7   2  -6       3587.51       3680.45        90.68 o
   8   2  -6        215.26        224.52         8.60 o
   9   2  -6       1741.17       1808.26        42.95 o
  10   2  -6        745.55        721.72        20.41 o
  11   2  -6        752.55        756.83        21.62 o
  12   2  -6        139.92        152.56         9.07 o
  13   2  -6        381.60        366.72        17.54 o
  14   2  -6       1887.16       1849.79        62.72 o
  15   2  -6        315.44        316.73        17.05 o
  16   2  -6        935.86        936.27        39.40 o
  17   2  -6        364.64        358.86        26.37 o
  18   2  -6        398.80        396.18        28.22 o
  19   2  -6        494.11        526.82        32.49 o
  20   2  -6        194.38        174.36        21.50 o
  21   2  -6        807.35        744.29        49.53 o
  22   2  -6        682.33        695.96        42.55 o
  23   2  -6        123.00        108.95        20.46 o
  24   2  -6        354.02        374.81        31.85 o
  25   2  -6         41.52         36.77        18.37 o
  26   2  -6         19.92         32.73        17.26 o
  27   2  -6        382.71        356.38        37.64 o
   1   3  -6        169.87        165.92         7.76 o
   2   3  -6        994.01       1011.64        26.41 o
   3   3  -6        984.35        935.92        25.83 o
   4   3  -6        956.75        927.38        23.27 o
   5   3  -6       1229.30       1214.94        30.09 o
   6   3  -6       2186.80       2136.35        54.75 o
   7   3  -6       3191.95       3090.05        71.91 o
   8   3  -6       1129.04       1130.20        30.77 o
   9   3  -6       2643.13       2547.34        61.16 o
  10   3  -6       3864.26       3772.85        87.23 o
  11   3  -6       2083.70       2020.51        50.10 o
  12   3  -6       2791.12       2785.30        86.87 o
  13   3  -6       3045.76       3035.02        88.05 o
  14   3  -6        405.58        434.41        20.73 o
  15   3  -6       1316.07       1350.46        45.96 o
  16   3  -6        250.20        271.93        17.23 o
  17   3  -6       1059.86       1055.19        44.04 o
  18   3  -6        187.55        226.18        20.84 o
  19   3  -6        289.65        322.21        28.16 o
  20   3  -6         84.04         76.55        18.44 o
  21   3  -6         74.67         95.64        19.11 o
  22   3  -6         37.05         64.38        18.81 o
  23   3  -6         22.70         16.87        17.43 o
  24   3  -6         83.41        107.49        22.30 o
  25   3  -6          8.93         -6.32        19.80 o
  26   3  -6        211.54        247.47        84.10 o
   0   4  -6        165.67        174.09        19.40 o
   1   4  -6       2084.62       2067.59        58.14 o
   2   4  -6        717.32        730.79        23.32 o
   3   4  -6       2342.14       2321.36        69.86 o
   4   4  -6        231.94        242.96        12.55 o
   5   4  -6       2133.60       2072.89        65.26 o
   6   4  -6        459.37        449.15        17.41 o
   7   4  -6        944.29        929.62        25.73 o
   8   4  -6        601.53        597.39        20.55 o
   9   4  -6        485.36        492.57        19.28 o
  10   4  -6         75.61         83.15        10.44 o
  11   4  -6       1784.49       1700.50        59.90 o
  12   4  -6        257.44        284.62        16.79 o
  13   4  -6        212.39        230.53        15.95 o
  14   4  -6        126.03        128.37        14.99 o
  15   4  -6        208.02        234.39        16.51 o
  16   4  -6        335.74        400.84        23.58 o
  17   4  -6        274.07        286.58        19.96 o
  18   4  -6        109.29         88.26        15.09 o
  19   4  -6        382.79        395.87        29.32 o
  20   4  -6         75.26         96.81        18.63 o
  21   4  -6        451.38        490.57        34.28 o
  22   4  -6        402.06        407.15        37.24 o
  23   4  -6        666.99        705.09        50.39 o
  24   4  -6        189.71        151.05        34.24 o
   1   5  -6        283.54        324.58        20.80 o
   2   5  -6        172.19        173.67        11.11 o
   3   5  -6        108.54         99.31         9.53 o
   4   5  -6        116.52        113.98        10.60 o
   5   5  -6       2375.65       2220.11        62.84 o
   6   5  -6        425.87        393.75        18.54 o
   7   5  -6       2646.11       2568.87        74.70 o
   8   5  -6          1.94          8.06         8.55 o
   9   5  -6       1169.48       1135.96        36.46 o
  10   5  -6         13.76         17.89        10.63 o
  11   5  -6       1582.43       1515.07        56.56 o
  12   5  -6         61.82         68.71        12.68 o
  13   5  -6       2384.81       2248.30        76.43 o
  14   5  -6        283.46        299.92        22.13 o
  15   5  -6        363.51        451.70        30.14 o
  16   5  -6        192.80        198.26        21.45 o
  17   5  -6         98.31        125.15        19.52 o
  18   5  -6         85.89         85.89        19.64 o
  19   5  -6        130.12        132.42        25.55 o
  20   5  -6         19.08          9.11        20.89 o
  21   5  -6        149.22        143.11        67.69 o
   0   6  -6          7.71          9.98        18.59 o
   1   6  -6        834.26        847.08        35.07 o
   2   6  -6         11.74         20.15        12.47 o
   3   6  -6       1024.18       1064.94        44.80 o
   4   6  -6        243.97        266.27        16.35 o
   5   6  -6       1412.35       1387.22        44.18 o
   6   6  -6          2.00         11.57         9.26 o
   7   6  -6        123.77        109.78        12.82 o
   8   6  -6        162.50        141.59        14.48 o
   9   6  -6        114.98        109.17        14.05 o
  10   6  -6         44.23         36.73        12.81 o
  11   6  -6         12.80         29.31        12.32 o
  12   6  -6        174.99        153.95        17.30 o
  13   6  -6          8.38         -6.29        13.68 o
  14   6  -6         87.63         74.94        17.46 o
  15   6  -6        448.64        448.21        33.08 o
  16   6  -6        110.92        100.98        28.66 o
  17   6  -6        503.75        452.50        86.54 o
   1   7  -6        120.60        102.18        19.15 o
   2   7  -6         43.71         29.96        17.05 o
   3   7  -6        141.87        126.37        20.36 o
   4   7  -6        197.08        188.49        22.21 o
   5   7  -6        183.26        150.51        19.30 o
   6   7  -6        460.39        489.10        32.59 o
   7   7  -6        166.27        167.40        17.13 o
   8   7  -6        106.12         98.11        16.15 o
   9   7  -6        612.91        644.49        53.38 o
  10   7  -6         35.98         56.57        49.32 o
   2   0  -5        641.27        657.34        25.70 o
   4   0  -5       1084.54       1165.75        40.78 o
   6   0  -5      11453.25      12032.55       419.44 o
   8   0  -5       1600.67       1551.79        49.47 o
  10   0  -5      12995.83      14646.21       447.08 o
  12   0  -5       1698.85       1684.18        58.74 o
  14   0  -5       6916.53       7008.92       262.92 o
  16   0  -5       1008.84       1008.07        53.53 o
  18   0  -5        996.70        965.87        52.50 o
  20   0  -5         70.86         58.06        16.95 o
  22   0  -5        167.69        190.24        18.84 o
  24   0  -5        322.56        383.54        45.43 o
  26   0  -5        336.67        336.57        37.76 o
  28   0  -5         66.68        135.74        31.95 o
   0   1  -5      41006.34      44543.33      1381.43 o
   1   1  -5       2953.16       2970.00        69.60 o
   2   1  -5      12480.00      13089.70       265.53 o
   3   1  -5       1169.08       1275.27        25.36 o
   4   1  -5       9650.03      10045.80       203.72 o
   5   1  -5        838.90        843.16        22.14 o
   6   1  -5       2741.37       2710.95        68.68 o
   7   1  -5        726.27        731.82        22.48 o
   8   1  -5       5767.17       6280.75       145.74 o
   9   1  -5        652.96        643.56        22.00 o
  10   1  -5       1082.02       1144.40        29.25 o
  11   1  -5       1582.04       1658.31        46.70 o
  12   1  -5       1135.49       1067.00        40.63 o
  13   1  -5        529.22        544.83        18.92 o
  14   1  -5       1437.49       1445.05        41.92 o
  15   1  -5        200.05        228.01        12.80 o
  16   1  -5        718.05        753.72        33.72 o
  17   1  -5         35.50         43.53         9.38 o
  18   1  -5       2026.99       2112.04        77.85 o
  19   1  -5        559.48        627.62        31.87 o
  20   1  -5       1007.87       1090.11        43.49 o
  21   1  -5         70.15         63.41        13.18 o
  22   1  -5       1091.39       1139.05        39.10 o
  23   1  -5        785.51        771.61        32.25 o
  24   1  -5        479.09        567.84        26.99 o
  25   1  -5        144.07        153.58        16.64 o
  26   1  -5        290.37        265.89        22.00 o
  27   1  -5         90.24        137.87        18.44 o
  28   1  -5        204.69        201.79        22.62 o
   1   2  -5       1851.42       1919.49        42.19 o
   2   2  -5        224.58        235.25         9.05 o
   3   2  -5       2477.60       2697.90        71.75 o
   4   2  -5       3022.24       3157.63        72.59 o
   5   2  -5       3002.76       3030.27        62.59 o
   6   2  -5       4440.92       4658.91       108.85 o
   7   2  -5       3871.67       3936.64        84.75 o
   8   2  -5        850.90        814.52        23.90 o
   9   2  -5       2302.12       2283.60        56.53 o
  10   2  -5       2647.24       2691.66        58.80 o
  11   2  -5       1316.90       1317.48        43.41 o
  12   2  -5       1125.38       1085.47        29.27 o
  13   2  -5       2068.73       2058.05        52.31 o
  14   2  -5       2354.88       2344.83        66.82 o
  15   2  -5       1583.95       1574.73        43.34 o
  16   2  -5       1293.35       1287.87        37.07 o
  17   2  -5       1748.83       1703.04        62.34 o
  18   2  -5       1129.66       1136.55        53.27 o
  19   2  -5        210.80        187.42        20.40 o
  20   2  -5        186.14        176.17        28.26 o
  21   2  -5        125.23        125.94        18.92 o
  22   2  -5         68.78         55.57        16.90 o
  23   2  -5        164.23        122.37        19.76 o
  24   2  -5        138.10        142.58        19.76 o
  25   2  -5        282.50        288.23        26.16 o
  26   2  -5         79.87         77.01        19.11 o
  27   2  -5        150.46        142.24        22.31 o
   0   3  -5       8176.41       8274.26       242.24 o
   1   3  -5       3322.79       3248.38        74.07 o
   2   3  -5       3880.12       3950.76        98.30 o
   3   3  -5       2192.56       2051.59        54.29 o
   4   3  -5       2556.69       2456.44        61.66 o
   5   3  -5       3322.83       3202.22        72.80 o
   6   3  -5        793.82        763.80        18.98 o
   7   3  -5        726.25        685.74        22.49 o
   8   3  -5       2337.46       2364.73        56.41 o
   9   3  -5        320.73        312.38        12.18 o
  10   3  -5        298.72        310.91        12.39 o
  11   3  -5        481.07        472.12        18.04 o
  12   3  -5        150.66        150.94        10.77 o
  13   3  -5         64.75         77.96         9.03 o
  14   3  -5        823.58        816.30        29.27 o
  15   3  -5       2987.66       2892.68        83.50 o
  16   3  -5        261.51        313.14        19.44 o
  17   3  -5        791.32        773.16        35.93 o
  18   3  -5        951.36        940.17        44.84 o
  19   3  -5        527.10        564.50        32.24 o
  20   3  -5        351.86        325.69        25.02 o
  21   3  -5        800.55        836.19        42.78 o
  22   3  -5        407.12        426.32        35.45 o
  23   3  -5        214.82        236.11        32.77 o
  24   3  -5        185.14        204.69        28.95 o
  25   3  -5        181.02        213.37        27.44 o
  26   3  -5        226.07        276.59        54.11 o
   1   4  -5        394.80        403.21        13.75 o
   2   4  -5       1418.09       1419.65        40.71 o
   3   4  -5        262.14        252.24        12.34 o
   4   4  -5         94.94        107.10         8.96 o
   5   4  -5        624.83        594.73        20.87 o
   6   4  -5       1350.08       1302.46        38.87 o
   7   4  -5       1538.17       1436.56        42.35 o
   8   4  -5        230.12        253.08        11.92 o
   9   4  -5       3194.70       3057.34        76.21 o
  10   4  -5       1861.04       1768.65        48.70 o
  11   4  -5       2295.76       2277.02        70.19 o
  12   4  -5        203.58        216.02        14.29 o
  13   4  -5       2207.45       2164.57        71.78 o
  14   4  -5        685.35        668.92        27.49 o
  15   4  -5        972.18       1028.69        39.41 o
  16   4  -5        319.44        305.37        19.97 o
  17   4  -5        752.60        787.28        33.85 o
  18   4  -5        377.25        442.14        24.95 o
  19   4  -5        254.04        240.77        23.71 o
  20   4  -5         48.89         46.71        17.20 o
  21   4  -5         39.44         33.83        16.70 o
  22   4  -5         79.27         65.93        18.97 o
  23   4  -5        104.77        117.97        28.91 o
  24   4  -5         37.00         15.60        36.01 o
   0   5  -5         40.36         58.12        14.30 o
   1   5  -5       4128.83       3837.98       111.26 o
   2   5  -5        115.71        125.98        10.21 o
   3   5  -5       1647.43       1655.56        51.12 o
   4   5  -5        314.56        298.83        16.12 o
   5   5  -5       2038.19       1953.40        64.15 o
   6   5  -5         67.06         72.16         9.95 o
   7   5  -5        918.36        942.09        30.41 o
   8   5  -5         33.21         25.88         8.72 o
   9   5  -5        248.10        270.70        15.55 o
  10   5  -5        100.49         91.51        11.75 o
  11   5  -5        172.41        183.77        15.57 o
  12   5  -5         33.91         43.15        11.56 o
  13   5  -5         56.78         65.76        13.48 o
  14   5  -5         92.48         79.59        13.69 o
  15   5  -5        920.32        911.33        45.75 o
  16   5  -5        102.57         53.57        15.62 o
  17   5  -5        407.90        462.50        31.19 o
  18   5  -5         97.03         91.31        19.31 o
  19   5  -5       1000.43       1106.08        58.24 o
  20   5  -5          1.18          8.88        19.86 o
  21   5  -5        372.17        412.76        58.71 o
   1   6  -5        248.32        252.63        20.00 o
   2   6  -5        119.90        116.05        15.97 o
   3   6  -5        400.04        391.77        25.04 o
   4   6  -5         35.16         42.87         8.80 o
   5   6  -5        421.81        438.85        22.20 o
   6   6  -5         94.51         76.50        11.43 o
   7   6  -5        354.88        327.61        18.11 o
   8   6  -5        272.27        251.78        16.68 o
   9   6  -5        659.93        658.79        29.08 o
  10   6  -5        178.94        209.94        17.47 o
  11   6  -5        868.13        887.04        36.91 o
  12   6  -5         62.18         70.71        14.20 o
  13   6  -5        546.30        559.72        29.40 o
  14   6  -5         44.84         40.02        15.19 o
  15   6  -5        290.24        279.09        26.75 o
  16   6  -5        134.38        173.62        22.56 o
  17   6  -5        390.40        349.76        39.78 o
   0   7  -5        550.82        510.63        43.50 o
   1   7  -5        959.51        946.59        43.22 o
   2   7  -5        431.71        489.70        30.99 o
   3   7  -5        537.94        579.40        34.12 o
   4   7  -5        480.15        544.34        35.57 o
   5   7  -5        699.73        700.33        37.30 o
   6   7  -5        176.33        230.70        21.00 o
   7   7  -5        174.85        186.40        16.49 o
   8   7  -5        252.39        267.54        21.24 o
   9   7  -5        102.00         92.59        17.06 o
  10   7  -5         15.42        -17.89        43.51 o
  11   7  -5         11.18         46.41        50.28 o
   0   0  -4      15478.17      16296.25      1084.85 o
   2   0  -4      21158.59      23196.35       838.47 o
   4   0  -4      37061.48      39032.05      1272.42 o
   6   0  -4       2908.01       3003.22       101.84 o
   8   0  -4        540.51        631.93        23.27 o
  10   0  -4       4668.40       5193.78       163.70 o
  12   0  -4        170.94        201.41        11.28 o
  14   0  -4       2927.24       3105.12       121.11 o
  16   0  -4       1775.16       1836.72        78.81 o
  18   0  -4       1566.02       1518.74        68.09 o
  20   0  -4        979.18       1025.86        52.83 o
  22   0  -4       1787.06       1847.98        77.85 o
  24   0  -4       1146.36       1242.06        69.14 o
  26   0  -4         49.17         70.66        25.30 o
  28   0  -4         65.46         76.18        33.19 o
   1   1  -4       6974.75       7548.49       159.74 o
   2   1  -4        266.82        312.30         8.34 o
   3   1  -4       3639.80       3876.13        91.81 o
   4   1  -4       3152.98       3259.87        75.60 o
   5   1  -4       1483.95       1637.72        42.42 o
   6   1  -4       6345.56       6452.75       164.00 o
   7   1  -4       4060.53       4212.51        97.50 o
   8   1  -4       8746.23       9062.62       192.48 o
   9   1  -4       1279.86       1401.90        37.46 o
  10   1  -4       3377.21       3321.16        94.68 o
  11   1  -4         32.90         31.83         5.37 o
  12   1  -4       5331.67       5275.90       135.51 o
  13   1  -4       3129.54       3186.77        80.36 o
  14   1  -4       4917.04       4802.23       139.09 o
  15   1  -4         25.03         25.13         6.83 o
  16   1  -4       2101.00       2109.93        64.08 o
  17   1  -4        190.09        190.06        15.76 o
  18   1  -4         78.94         69.33        14.03 o
  19   1  -4       1236.31       1251.63        48.10 o
  20   1  -4        195.41        201.16        16.69 o
  21   1  -4         46.57         54.10        11.37 o
  22   1  -4        469.05        412.46        23.96 o
  23   1  -4        147.32        125.94        14.87 o
  24   1  -4        727.16        745.16        32.93 o
  25   1  -4        315.34        349.75        23.03 o
  26   1  -4        387.38        430.29        29.42 o
  27   1  -4         10.33          3.17        13.92 o
  28   1  -4         64.73         80.04        19.27 o
   0   2  -4       8163.00       8542.84       259.85 o
   1   2  -4        688.84        673.67        14.72 o
   2   2  -4       1340.36       1223.57        28.13 o
   3   2  -4       7789.26       7830.77       169.69 o
   4   2  -4       2261.99       2318.39        58.19 o
   5   2  -4       3359.46       3404.66        70.29 o
   6   2  -4       2388.52       2451.09        53.00 o
   7   2  -4        509.30        503.97        13.74 o
   8   2  -4       6004.75       6036.29       125.01 o
   9   2  -4       1595.83       1659.56        34.59 o
  10   2  -4        451.78        519.56        15.16 o
  11   2  -4        153.09        146.80         8.08 o
  12   2  -4        227.49        241.42        10.21 o
  13   2  -4          4.86         -5.14         5.39 o
  14   2  -4        620.26        645.33        20.02 o
  15   2  -4       1787.07       1740.46        47.63 o
  16   2  -4        922.73        920.63        32.15 o
  17   2  -4        340.67        357.13        17.33 o
  18   2  -4        425.10        445.19        21.59 o
  19   2  -4        464.00        468.61        26.96 o
  20   2  -4       1768.96       1740.65        63.92 o
  21   2  -4        577.60        587.02        29.98 o
  22   2  -4        393.46        414.91        31.74 o
  23   2  -4       1265.50       1224.49        55.40 o
  24   2  -4        437.96        438.65        32.67 o
  25   2  -4        223.49        220.41        23.68 o
  26   2  -4        319.53        290.01        26.35 o
  27   2  -4          4.53          0.15        15.71 o
   1   3  -4        416.02        456.86        13.24 o
   2   3  -4        880.04        880.60        21.55 o
   3   3  -4       1828.68       1872.45        43.31 o
   4   3  -4       1117.02       1148.93        33.23 o
   5   3  -4       3529.50       3558.95        85.68 o
   6   3  -4        440.96        428.16        14.90 o
   7   3  -4       2078.06       1924.28        49.00 o
   8   3  -4       1531.94       1455.21        36.80 o
   9   3  -4       4658.01       4643.08       116.86 o
  10   3  -4       4238.49       4189.33       104.62 o
  11   3  -4       2748.49       2674.12        73.99 o
  12   3  -4       1437.32       1408.54        40.83 o
  13   3  -4       1288.02       1234.87        42.37 o
  14   3  -4        675.42        667.83        25.42 o
  15   3  -4        977.53        983.51        29.13 o
  16   3  -4       1088.18       1060.05        40.40 o
  17   3  -4        234.44        266.61        18.67 o
  18   3  -4       1187.43       1158.15        50.31 o
  19   3  -4         70.34         69.54        15.20 o
  20   3  -4        123.60        134.71        18.43 o
  21   3  -4         20.19         15.97        14.58 o
  22   3  -4         52.38         45.92        15.71 o
  23   3  -4         47.19         60.38        16.84 o
  24   3  -4        158.95        187.01        23.17 o
  25   3  -4         86.00         76.31        19.70 o
  26   3  -4         12.19         23.15        18.74 o
   0   4  -4       2278.57       2229.31        96.14 o
   1   4  -4       6026.77       5882.73       142.34 o
   2   4  -4        383.16        383.24        15.60 o
   3   4  -4       1317.01       1279.70        39.44 o
   4   4  -4         32.80         22.73         6.16 o
   5   4  -4       2112.75       2031.03        54.88 o
   6   4  -4        205.72        212.26        12.14 o
   7   4  -4       1366.52       1325.56        35.39 o
   8   4  -4       1473.39       1498.54        41.89 o
   9   4  -4        194.95        209.62        12.60 o
  10   4  -4        247.17        241.19        12.85 o
  11   4  -4        146.42        136.36        10.74 o
  12   4  -4        863.71        867.49        31.04 o
  13   4  -4        472.17        449.57        19.84 o
  14   4  -4         83.83         80.66        10.66 o
  15   4  -4        697.46        687.47        30.37 o
  16   4  -4          0.47          4.46         9.69 o
  17   4  -4         87.34         94.26        13.88 o
  18   4  -4        240.50        235.12        19.69 o
  19   4  -4       1445.83       1486.39        62.24 o
  20   4  -4        526.84        511.03        32.66 o
  21   4  -4        760.73        806.61        43.06 o
  22   4  -4         57.39         55.41        18.19 o
  23   4  -4        113.36        130.72        22.45 o
  24   4  -4          2.45         -4.64        16.86 o
   1   5  -4       1094.93       1039.08        38.90 o
   2   5  -4        215.00        205.46        12.68 o
   3   5  -4       1034.23        995.46        32.39 o
   4   5  -4        568.42        562.03        22.55 o
   5   5  -4        776.16        737.05        30.93 o
   6   5  -4         56.80         66.09         9.58 o
   7   5  -4       1300.61       1288.71        43.58 o
   8   5  -4        193.61        211.30        13.60 o
   9   5  -4       4672.52       4374.05       120.45 o
  10   5  -4         10.27         -6.56         8.34 o
  11   5  -4       1767.37       1728.27        58.19 o
  12   5  -4        163.29        180.70        15.55 o
  13   5  -4        589.59        631.67        31.39 o
  14   5  -4        103.56        109.75        14.06 o
  15   5  -4       1172.33       1250.19        49.80 o
  16   5  -4         13.72          1.30        14.47 o
  17   5  -4        878.73        992.34        52.48 o
  18   5  -4          7.46         23.67        16.87 o
  19   5  -4        327.16        418.98        33.51 o
  20   5  -4         91.21        104.29        20.77 o
  21   5  -4         48.27         75.03        22.60 o
  22   5  -4          0.34        -15.99        29.53 o
   0   6  -4        152.72        132.66        23.07 o
   1   6  -4       1341.20       1366.84        56.96 o
   2   6  -4        718.21        699.04        33.23 o
   3   6  -4       1122.59       1058.70        41.91 o
   4   6  -4        283.22        271.18        17.88 o
   5   6  -4        544.60        537.64        26.69 o
   6   6  -4         55.96         52.66        11.29 o
   7   6  -4        557.66        569.74        27.05 o
   8   6  -4        367.60        358.84        20.89 o
   9   6  -4        157.42        173.76        15.39 o
  10   6  -4         49.38         56.86        13.53 o
  11   6  -4         23.22          9.30        12.75 o
  12   6  -4        112.34        146.18        17.54 o
  13   6  -4         21.40          2.63        12.59 o
  14   6  -4         37.70         29.78        14.73 o
  15   6  -4         36.61         28.87        14.70 o
  16   6  -4         21.53          4.08        15.88 o
  17   6  -4        253.23        255.69        25.24 o
  18   6  -4        273.77        352.41        70.59 o
   1   7  -4         74.44         87.51        18.06 o
   2   7  -4        306.05        318.57        25.31 o
   3   7  -4        130.86        115.85        18.12 o
   4   7  -4        117.68        121.18        18.39 o
   5   7  -4        786.48        804.53        40.71 o
   6   7  -4        172.27        176.55        19.07 o
   7   7  -4       1027.03       1018.12        38.80 o
   8   7  -4        423.23        461.74        25.68 o
   9   7  -4        353.86        360.96        25.11 o
  10   7  -4        468.09        419.61        34.32 o
  11   7  -4        512.29        461.68        81.23 o
  12   7  -4        125.52        102.98        48.35 o
   2   0  -3       5054.21       5560.01       209.09 o
   4   0  -3      29158.06      30875.81      1078.19 o
   6   0  -3       7826.47       8026.10       264.02 o
   8   0  -3      11179.04      11977.00       374.93 o
  10   0  -3       1218.82       1150.02        37.34 o
  12   0  -3       9958.79      10521.32       329.14 o
  14   0  -3       5508.80       5599.92       204.28 o
  16   0  -3       1419.62       1449.34        58.23 o
  18   0  -3        327.55        337.43        23.91 o
  20   0  -3       3772.47       3552.95       148.79 o
  22   0  -3        156.58        151.72        17.05 o
  24   0  -3        949.50        948.55        49.73 o
  26   0  -3          5.33         16.97        23.04 o
  28   0  -3          1.47         -5.11        25.73 o
   0   1  -3      11131.06      12551.66       440.19 o
   1   1  -3        315.14        293.88         8.07 o
   2   1  -3      24087.26      26396.62       599.76 o
   3   1  -3      16107.90      16965.29       384.66 o
   4   1  -3      25041.66      27321.05       608.61 o
   5   1  -3       7893.68       8551.75       180.76 o
   6   1  -3       4187.68       4323.30        94.86 o
   7   1  -3         68.23         65.84         3.75 o
   8   1  -3        553.90        598.95        24.43 o
   9   1  -3        326.20        349.89        10.43 o
  10   1  -3        173.31        164.10         7.68 o
  11   1  -3       1376.44       1417.11        44.42 o
  12   1  -3          4.40          9.39         4.64 o
  13   1  -3         24.37         30.79         5.42 o
  14   1  -3        473.84        447.00        17.31 o
  15   1  -3       1581.36       1544.42        44.87 o
  16   1  -3       2629.29       2561.00        80.16 o
  17   1  -3        219.51        230.95        15.88 o
  18   1  -3        793.17        798.36        31.64 o
  19   1  -3         62.10         66.39        10.36 o
  20   1  -3        463.32        467.19        23.14 o
  21   1  -3        146.90        164.22        14.37 o
  22   1  -3       1704.38       1726.36        61.55 o
  23   1  -3        191.59        183.63        16.70 o
  24   1  -3       1007.77       1037.94        47.11 o
  25   1  -3        160.00        190.57        17.69 o
  26   1  -3        684.82        711.61        30.76 o
  27   1  -3          9.90         -8.68        13.74 o
  28   1  -3         42.34         45.28        16.14 o
  29   1  -3         33.51         39.55        18.89 o
   1   2  -3        818.98        848.64        19.95 o
   2   2  -3       2430.80       2458.55        58.75 o
   3   2  -3       2220.54       2376.50        54.20 o
   4   2  -3       1829.63       1808.45        41.68 o
   5   2  -3       1989.43       1923.24        40.34 o
   6   2  -3       8133.35       8842.76       168.95 o
   7   2  -3       1507.14       1456.91        32.62 o
   8   2  -3       6550.84       6703.39       140.25 o
   9   2  -3       3095.31       3100.72        62.71 o
  10   2  -3       5062.48       5020.84       112.34 o
  11   2  -3       1201.70       1238.93        27.55 o
  12   2  -3       5205.76       5429.39       124.54 o
  13   2  -3       3664.32       3530.93        94.06 o
  14   2  -3        477.30        460.51        16.23 o
  15   2  -3       1279.58       1266.10        37.67 o
  16   2  -3       1905.11       1869.68        61.18 o
  17   2  -3        132.74        143.01        12.51 o
  18   2  -3        511.66        534.30        25.61 o
  19   2  -3        109.34        114.61        13.08 o
  20   2  -3        168.98        148.49        14.34 o
  21   2  -3        558.05        513.57        28.30 o
  22   2  -3         70.54         75.24        13.65 o
  23   2  -3         64.07         32.12        13.31 o
  24   2  -3         69.87         50.06        14.13 o
  25   2  -3        331.32        348.40        34.29 o
  26   2  -3        176.99        185.43        28.82 o
  27   2  -3         30.61         32.32        19.14 o
   0   3  -3       5018.38       5144.23       154.89 o
   1   3  -3       7354.22       7544.95       184.04 o
   2   3  -3       2921.80       3128.09        68.15 o
   3   3  -3       5294.54       5422.84       117.94 o
   4   3  -3        546.89        625.49        16.58 o
   5   3  -3       6452.83       6738.43       156.65 o
   6   3  -3       1545.39       1497.90        34.51 o
   7   3  -3       1090.50       1042.61        26.34 o
   8   3  -3       1025.23       1037.35        28.07 o
   9   3  -3        647.58        673.57        17.55 o
  10   3  -3        112.16        111.86         7.00 o
  11   3  -3        748.81        742.02        20.73 o
  12   3  -3       1130.05       1105.62        33.22 o
  13   3  -3        109.67        119.12         9.71 o
  14   3  -3        364.92        373.25        16.78 o
  15   3  -3        880.42        893.12        32.56 o
  16   3  -3         16.40          1.88         8.80 o
  17   3  -3        515.38        562.42        28.55 o
  18   3  -3        933.57        903.56        41.81 o
  19   3  -3        664.61        672.21        38.44 o
  20   3  -3        690.83        726.73        39.12 o
  21   3  -3        538.97        552.42        32.75 o
  22   3  -3        103.12         89.01        17.09 o
  23   3  -3        437.29        466.32        31.63 o
  24   3  -3         43.43         34.85        15.48 o
  25   3  -3        390.32        431.98        30.29 o
  26   3  -3        308.18        296.30        28.56 o
   1   4  -3        974.54        955.92        28.02 o
   2   4  -3        789.35        780.25        24.05 o
   3   4  -3        547.11        505.18        18.06 o
   4   4  -3         87.80         94.05         8.88 o
   5   4  -3        908.11        878.11        27.24 o
   6   4  -3        192.08        202.10        10.89 o
   7   4  -3       1845.13       1811.83        49.73 o
   8   4  -3        644.58        620.95        22.30 o
   9   4  -3       1713.13       1650.95        48.49 o
  10   4  -3        987.29        966.96        31.13 o
  11   4  -3       2871.29       2858.30        75.12 o
  12   4  -3        352.03        370.12        16.94 o
  13   4  -3       1325.31       1281.78        38.47 o
  14   4  -3        107.24         90.82        11.23 o
  15   4  -3        923.74        968.03        38.91 o
  16   4  -3        342.06        389.13        21.68 o
  17   4  -3        871.96        891.62        32.74 o
  18   4  -3         94.19        105.29        15.34 o
  19   4  -3        690.72        686.65        38.75 o
  20   4  -3        142.64        156.41        19.00 o
  21   4  -3        168.22        189.21        20.48 o
  22   4  -3         42.50         44.21        17.52 o
  23   4  -3         71.68         96.97        19.24 o
  24   4  -3         28.60         41.07        18.98 o
  25   4  -3         14.05          8.45        26.57 o
   0   5  -3        675.14        700.35        53.12 o
   1   5  -3       4059.07       3864.68       133.21 o
   2   5  -3        459.32        464.43        20.21 o
   3   5  -3       1186.97       1110.89        39.32 o
   4   5  -3        744.62        703.40        26.56 o
   5   5  -3        907.81        833.91        26.05 o
   6   5  -3        496.30        478.31        20.73 o
   7   5  -3       2763.86       2671.28        82.61 o
   8   5  -3        321.40        313.18        16.14 o
   9   5  -3        373.91        397.58        18.43 o
  10   5  -3         19.14         15.93         8.56 o
  11   5  -3        218.34        212.46        15.31 o
  12   5  -3        103.64        123.04        13.24 o
  13   5  -3        744.91        741.03        31.74 o
  14   5  -3        199.68        194.35        16.73 o
  15   5  -3         30.75         26.43        11.35 o
  16   5  -3         46.78         44.47        12.66 o
  17   5  -3        775.00        788.66        34.62 o
  18   5  -3        161.10        180.74        20.52 o
  19   5  -3       1162.81       1257.82        59.46 o
  20   5  -3         59.09         44.91        17.87 o
  21   5  -3        354.15        383.06        35.55 o
  22   5  -3         34.20         44.59        31.10 o
   1   6  -3         44.01         49.70        13.68 o
   2   6  -3        353.42        305.59        21.72 o
   3   6  -3        407.47        411.14        20.65 o
   4   6  -3         50.34         53.31        10.43 o
   5   6  -3        350.22        318.95        23.84 o
   6   6  -3         66.31         55.20        11.08 o
   7   6  -3       1167.32       1156.41        43.82 o
   8   6  -3         84.66         72.28        12.54 o
   9   6  -3       1254.00       1281.57        43.17 o
  10   6  -3        507.39        535.12        27.22 o
  11   6  -3       1128.61       1115.20        45.96 o
  12   6  -3        122.79        114.02        15.43 o
  13   6  -3        701.17        743.01        37.70 o
  14   6  -3         14.76         16.46        13.81 o
  15   6  -3        426.10        417.44        27.35 o
  16   6  -3        139.73        140.68        18.79 o
  17   6  -3        441.73        450.94        29.66 o
  18   6  -3        113.90        125.17        44.00 o
   0   7  -3        997.46       1058.74        67.99 o
   1   7  -3        486.53        524.53        32.62 o
   2   7  -3        178.04        162.78        20.50 o
   3   7  -3        459.10        458.29        29.84 o
   4   7  -3         22.69         40.81        15.99 o
   5   7  -3        252.56        267.46        23.33 o
   6   7  -3         46.68         39.21        11.61 o
   7   7  -3        211.70        192.39        17.62 o
   8   7  -3        107.48        104.83        15.06 o
   9   7  -3         39.72         22.45        13.77 o
  10   7  -3         14.92         18.65        14.81 o
  11   7  -3         30.27         25.31        28.34 o
  12   7  -3        239.28        211.28        58.02 o
   0   0  -2       8032.47       8144.02       529.85 o
   2   0  -2      16446.54      18233.87       790.50 o
   4   0  -2       3270.10       3288.83       212.25 o
   6   0  -2       2618.62       2742.18       122.05 o
   8   0  -2       4555.29       4767.99       156.47 o
  10   0  -2        215.23        238.19        13.15 o
  12   0  -2        826.23        762.06        41.00 o
  14   0  -2        795.61        822.82        27.70 o
  16   0  -2       3131.64       3130.11       125.08 o
  18   0  -2       2813.81       2784.55       112.49 o
  22   0  -2       3760.13       3740.24       159.28 o
  24   0  -2        619.16        652.96        40.56 o
  26   0  -2        604.36        633.26        59.68 o
  28   0  -2        569.55        610.52        59.01 o
   1   1  -2        971.52        980.87        25.87 o
   2   1  -2      20826.14      23272.34       520.82 o
   3   1  -2       3198.78       3347.44        73.23 o
   4   1  -2      13277.67      14483.56       329.20 o
   5   1  -2      10064.24      10603.58       225.45 o
   6   1  -2       9728.16      10170.32       235.85 o
   7   1  -2        476.33        465.84        15.37 o
   8   1  -2       7103.91       7314.20       165.52 o
   9   1  -2       1918.01       1972.47        45.10 o
  10   1  -2      10697.66      11333.00       244.62 o
  11   1  -2       1174.24       1175.06        29.55 o
  12   1  -2       7738.02       8091.44       217.92 o
  13   1  -2       1210.31       1219.34        37.44 o
  14   1  -2       2639.26       2707.47        76.39 o
  15   1  -2       1197.48       1171.72        38.82 o
  16   1  -2       2530.33       2491.17        81.66 o
  17   1  -2       1170.93       1156.70        38.41 o
  18   1  -2       2384.48       2328.70        70.73 o
  19   1  -2         22.64         18.42         8.70 o
  20   1  -2        834.24        841.35        32.72 o
  21   1  -2        281.73        278.43        17.50 o
  22   1  -2         88.77        117.72        12.69 o
  23   1  -2        367.12        405.92        25.23 o
  24   1  -2         97.73         99.58        14.62 o
  25   1  -2        173.71        175.55        18.42 o
  26   1  -2        122.93        120.18        17.85 o
  27   1  -2         82.58        101.85        17.30 o
  28   1  -2        133.99        151.20        20.13 o
  29   1  -2        128.85        106.39        22.22 o
   0   2  -2      15434.70      16145.03       473.31 o
   1   2  -2       4909.80       5124.90       116.34 o
   2   2  -2       9124.58       9513.04       222.28 o
   3   2  -2       1945.97       1890.22        46.51 o
   4   2  -2       5864.73       5846.50       120.81 o
   5   2  -2       3260.43       3397.27        73.50 o
   6   2  -2       4862.89       5172.54       111.28 o
   7   2  -2       1015.16        921.18        22.24 o
   8   2  -2        201.87        244.77         8.27 o
   9   2  -2        934.67       1103.09        26.89 o
  10   2  -2        163.78        171.31         6.80 o
  11   2  -2        792.19        756.01        19.57 o
  12   2  -2        534.70        530.80        16.12 o
  13   2  -2        450.72        420.85        14.25 o
  14   2  -2       2324.79       2318.85        60.07 o
  15   2  -2       1002.96        975.22        35.18 o
  16   2  -2        363.18        357.15        17.65 o
  17   2  -2        999.94       1001.09        34.38 o
  18   2  -2       1889.90       1930.81        62.66 o
  19   2  -2        964.48        961.18        33.33 o
  20   2  -2        798.46        867.45        33.54 o
  21   2  -2        171.43        196.33        16.00 o
  22   2  -2        697.85        680.26        30.75 o
  23   2  -2        267.43        297.96        21.12 o
  24   2  -2        465.15        499.28        26.94 o
  25   2  -2        237.77        221.16        20.49 o
  26   2  -2        224.97        226.38        23.72 o
  27   2  -2        324.27        383.79        34.67 o
   1   3  -2        119.57        124.00         5.61 o
   2   3  -2       3975.48       4190.94        97.45 o
   3   3  -2        483.72        444.37        11.20 o
   4   3  -2       2295.74       2376.18        54.74 o
   5   3  -2        854.24        824.20        23.05 o
   6   3  -2        524.77        478.82        12.86 o
   7   3  -2       2822.33       2745.92        65.44 o
   8   3  -2       1857.12       1825.41        44.91 o
   9   3  -2       1796.07       1735.77        37.40 o
  10   3  -2       3051.74       2999.73        74.99 o
  11   3  -2       3031.48       2939.93        71.22 o
  12   3  -2        565.03        566.49        17.18 o
  13   3  -2       2587.76       2598.05        72.64 o
  14   3  -2       1564.50       1529.47        37.58 o
  15   3  -2       1052.82       1091.96        34.76 o
  16   3  -2        857.54        824.60        31.01 o
  17   3  -2        939.51        949.35        42.67 o
  18   3  -2        363.91        364.76        25.46 o
  19   3  -2        202.64        223.78        20.57 o
  20   3  -2        253.11        273.48        21.59 o
  21   3  -2        120.93         94.80        16.14 o
  22   3  -2        162.99        172.72        20.49 o
  23   3  -2         25.60         29.78        16.11 o
  24   3  -2        234.64        259.56        22.95 o
  25   3  -2         51.20         56.92        22.02 o
  26   3  -2         15.65         67.47        19.61 o
   0   4  -2        414.95        445.26        19.11 o
   1   4  -2       4700.58       4643.77       116.46 o
   2   4  -2       1135.06       1107.08        33.63 o
   3   4  -2       5102.70       4853.55       120.40 o
   4   4  -2       1619.69       1556.60        41.57 o
   5   4  -2       2232.72       2135.96        57.83 o
   6   4  -2        522.74        532.32        18.36 o
   7   4  -2       2737.55       2616.83        77.11 o
   8   4  -2        345.72        351.49        14.83 o
   9   4  -2       1064.37       1075.12        30.63 o
  10   4  -2        214.90        233.43        12.16 o
  11   4  -2         64.78         66.06         7.95 o
  12   4  -2        847.89        789.85        29.46 o
  13   4  -2         44.08         45.77         8.87 o
  14   4  -2        344.71        310.67        17.73 o
  15   4  -2        583.42        574.21        23.35 o
  16   4  -2        419.92        435.69        21.44 o
  17   4  -2        809.95        896.08        51.12 o
  18   4  -2        168.49        174.24        19.55 o
  19   4  -2        477.92        559.20        34.82 o
  20   4  -2        148.59        179.54        20.90 o
  21   4  -2        527.79        626.96        51.45 o
  22   4  -2        459.76        479.37        40.15 o
  23   4  -2        143.40        210.79        22.29 o
  24   4  -2         39.92         19.74        17.31 o
  25   4  -2        274.54        321.07        79.03 o
   1   5  -2        583.38        575.74        24.66 o
   2   5  -2         11.89         10.77         6.87 o
   3   5  -2       1289.39       1224.75        43.67 o
   4   5  -2        314.03        270.26        15.83 o
   5   5  -2       1049.86       1014.88        33.58 o
   6   5  -2        100.53        106.07        10.92 o
   7   5  -2       2774.40       2765.33        88.21 o
   8   5  -2         49.22         59.24         9.95 o
   9   5  -2       1884.66       1828.49        62.08 o
  10   5  -2         36.06         39.58         8.99 o
  11   5  -2       1532.69       1564.71        49.44 o
  12   5  -2         59.64         66.56        11.31 o
  13   5  -2       1610.65       1531.28        52.14 o
  14   5  -2         64.67         71.33        12.05 o
  15   5  -2        530.00        558.13        26.87 o
  16   5  -2         16.68         29.33        11.16 o
  17   5  -2        558.12        557.08        28.69 o
  18   5  -2         10.40         -1.23        12.67 o
  19   5  -2         59.40         62.69        17.20 o
  20   5  -2        141.50        168.20        22.71 o
  21   5  -2        231.55        257.71        27.61 o
  22   5  -2         18.72         25.50        18.50 o
   0   6  -2        647.45        690.37        45.54 o
   1   6  -2       3442.66       3309.09       109.82 o
   2   6  -2         19.62         21.43        12.12 o
   3   6  -2       2346.30       2324.17        73.26 o
   4   6  -2         80.94         75.55        10.92 o
   5   6  -2        580.20        572.83        26.66 o
   6   6  -2        150.60        141.47        13.62 o
   7   6  -2        902.53        920.38        36.20 o
   8   6  -2        112.75        108.16        13.61 o
   9   6  -2         89.40         86.52        12.41 o
  10   6  -2          0.67         -3.14        10.30 o
  11   6  -2          0.76         -0.99        12.19 o
  12   6  -2         86.14         72.58        16.71 o
  13   6  -2        190.11        161.67        18.02 o
  14   6  -2          1.25         -4.66        12.64 o
  15   6  -2         70.91         66.27        14.89 o
  16   6  -2        146.43        143.70        18.12 o
  17   6  -2        256.39        244.15        24.90 o
  18   6  -2        185.81        235.92        24.70 o
   1   7  -2        228.12        233.22        23.38 o
   2   7  -2        110.88        122.76        17.90 o
   3   7  -2        150.48        160.93        19.57 o
   4   7  -2         59.04         60.27        16.06 o
   5   7  -2        320.75        296.37        18.72 o
   6   7  -2        149.52        166.30        15.09 o
   7   7  -2        261.55        278.51        20.60 o
   8   7  -2        255.86        283.24        23.00 o
   9   7  -2        232.95        207.56        18.38 o
  10   7  -2        224.40        247.95        22.81 o
  11   7  -2        290.99        335.07        29.68 o
  12   7  -2        236.19        170.35        41.44 o
   2   0  -1       7311.84       7566.13       332.52 o
   4   0  -1       7279.48       7488.40       244.51 o
   6   0  -1       9346.95       9832.26       356.78 o
   8   0  -1      17186.38      17897.36       563.85 o
  10   0  -1      11611.49      11466.60       341.27 o
  12   0  -1       6899.10       7193.64       219.03 o
  14   0  -1       5475.72       5453.33       194.96 o
  16   0  -1       2277.57       2221.97        89.34 o
  18   0  -1       2423.25       2281.94        81.11 o
  20   0  -1        807.17        774.48        43.12 o
  22   0  -1        409.13        433.15        32.03 o
  24   0  -1        213.21        189.18        21.94 o
  26   0  -1        487.35        505.91        36.71 o
  28   0  -1        635.34        683.73        62.83 o
   0   1  -1      13934.15      14655.93       541.37 o
   1   1  -1       2955.99       3121.96        84.59 o
   2   1  -1       7376.83       8013.58       217.84 o
   3   1  -1       3628.32       3735.54        86.31 o
   4   1  -1      10640.85      11644.54       236.09 o
   5   1  -1       2784.13       2949.24        61.68 o
   6   1  -1       7738.46       8274.06       176.01 o
   7   1  -1       2851.68       2920.58        63.08 o
   8   1  -1       1750.85       1734.76        39.20 o
   9   1  -1        873.00        864.92        19.84 o
  10   1  -1        608.08        653.85        16.38 o
  11   1  -1       1109.65       1145.40        30.80 o
  12   1  -1        233.75        270.12         9.90 o
  13   1  -1         64.16         74.83         6.07 o
  14   1  -1       1234.84       1228.24        43.54 o
  15   1  -1         43.11         30.35         7.21 o
  16   1  -1        937.75        863.89        29.68 o
  17   1  -1        284.62        280.79        17.67 o
  18   1  -1        992.06        976.07        37.32 o
  19   1  -1        724.29        730.35        28.02 o
  20   1  -1       2496.76       2429.86        72.21 o
  21   1  -1        225.41        206.73        15.00 o
  22   1  -1        928.58        930.67        37.82 o
  23   1  -1        309.09        306.95        19.67 o
  24   1  -1        754.38        816.38        34.69 o
  25   1  -1        166.14        161.61        18.35 o
  26   1  -1        403.43        394.92        28.48 o
  27   1  -1        352.64        336.37        26.32 o
  28   1  -1        206.35        213.94        21.95 o
  29   1  -1         59.98         86.18        20.91 o
   1   2  -1        285.95        282.50         7.00 o
   2   2  -1        900.70        972.60        22.11 o
   3   2  -1       3370.27       3428.65        80.51 o
   4   2  -1       2557.00       2636.93        67.00 o
   5   2  -1       4391.02       4799.75       110.08 o
   6   2  -1       6522.47       6840.97       151.88 o
   7   2  -1       2447.95       2507.41        59.04 o
   8   2  -1       4075.25       4100.71        91.27 o
   9   2  -1       5531.21       5700.96       121.24 o
  10   2  -1       4037.54       4014.39        85.81 o
  11   2  -1       3229.26       3138.59        65.55 o
  12   2  -1       3350.73       3225.44        75.97 o
  13   2  -1       1041.56       1032.91        32.29 o
  14   2  -1       4463.61       4458.22       119.95 o
  15   2  -1        253.59        241.83        13.82 o
  16   2  -1        985.70        991.11        39.37 o
  17   2  -1       1445.18       1445.57        46.15 o
  18   2  -1        162.83        165.92        13.43 o
  19   2  -1        326.84        331.26        17.95 o
  20   2  -1        354.55        342.25        20.01 o
  21   2  -1        111.46        108.51        12.95 o
  22   2  -1         25.00         26.17        10.67 o
  23   2  -1         41.39         34.47        12.65 o
  24   2  -1        112.97         98.32        16.96 o
  25   2  -1         77.29         64.05        16.46 o
  26   2  -1        192.20        200.22        22.75 o
  27   2  -1        119.67         76.95        19.00 o
  28   2  -1         43.82        -11.60        52.70 o
   0   3  -1       2399.49       2460.32        85.49 o
   1   3  -1       2883.45       2691.60        60.74 o
   2   3  -1       2253.72       2229.63        56.39 o
   3   3  -1       4660.53       4760.61       106.49 o
   4   3  -1       4252.96       4162.58        94.67 o
   5   3  -1        655.00        614.31        16.53 o
   6   3  -1       1935.64       1955.89        50.45 o
   7   3  -1       1281.86       1244.75        29.98 o
   8   3  -1        366.21        335.24        11.27 o
   9   3  -1        702.08        681.52        18.24 o
  10   3  -1       1156.66       1143.99        28.20 o
  11   3  -1         62.72         66.63         5.36 o
  12   3  -1        292.18        283.10        11.35 o
  13   3  -1        527.09        529.66        17.45 o
  14   3  -1        318.30        307.83        13.77 o
  15   3  -1        186.32        189.10        13.38 o
  16   3  -1       1073.37       1122.57        35.60 o
  17   3  -1        525.13        535.41        25.03 o
  18   3  -1        623.80        622.04        32.31 o
  19   3  -1        895.60        913.33        36.50 o
  20   3  -1        344.74        352.28        25.95 o
  21   3  -1        539.53        558.02        29.71 o
  22   3  -1        663.97        661.30        32.81 o
  23   3  -1        545.76        553.32        33.11 o
  24   3  -1        434.45        443.66        33.69 o
  25   3  -1        114.98        126.01        21.71 o
  26   3  -1        142.73         97.89        23.06 o
   1   4  -1         35.92         42.19         5.27 o
   2   4  -1        319.00        311.72        12.83 o
   3   4  -1       1016.06        981.73        30.43 o
   4   4  -1       1269.98       1244.65        34.74 o
   5   4  -1       4826.18       4745.75       120.40 o
   6   4  -1        474.74        474.47        15.68 o
   7   4  -1       3195.78       3003.90        82.31 o
   8   4  -1        645.68        625.02        20.18 o
   9   4  -1       3406.11       3344.83        90.05 o
  10   4  -1        373.95        354.30        15.19 o
  11   4  -1       2391.43       2253.27        62.43 o
  12   4  -1       1198.38       1140.87        35.00 o
  13   4  -1       2967.35       2926.24        90.42 o
  14   4  -1         64.95         78.63        10.89 o
  15   4  -1       1332.97       1344.74        46.15 o
  16   4  -1        400.77        390.94        20.63 o
  17   4  -1        588.87        601.99        35.44 o
  18   4  -1         75.06        101.73        17.94 o
  19   4  -1        127.09        115.35        16.01 o
  20   4  -1         34.02         30.49        13.85 o
  21   4  -1        488.83        605.35        33.66 o
  22   4  -1         45.35         41.36        15.57 o
  23   4  -1        131.65        116.51        19.75 o
  24   4  -1        153.53        165.42        23.59 o
  25   4  -1        171.38        155.31        37.71 o
   0   5  -1        759.17        764.86        44.36 o
   1   5  -1       2211.11       2110.70        79.59 o
   2   5  -1        302.73        352.38        17.27 o
   3   5  -1       3111.99       3023.92        99.56 o
   4   5  -1        326.93        316.93        17.10 o
   5   5  -1       3106.75       3030.00        98.38 o
   6   5  -1         72.32         69.16         9.31 o
   7   5  -1         83.30         85.27        11.53 o
   8   5  -1        272.28        267.36        15.45 o
   9   5  -1        226.45        238.36        14.38 o
  10   5  -1         90.87         95.18        10.40 o
  11   5  -1        126.58        142.93        11.82 o
  12   5  -1        176.48        179.21        14.39 o
  13   5  -1        156.92        165.00        15.11 o
  14   5  -1         15.92         14.64        10.04 o
  15   5  -1        883.22        901.18        34.05 o
  16   5  -1         11.06          8.22        10.53 o
  17   5  -1        329.48        358.43        23.43 o
  18   5  -1         37.94         34.56        13.68 o
  19   5  -1        154.95        171.73        21.52 o
  20   5  -1         11.99         26.64        17.11 o
  21   5  -1        399.33        415.08        33.98 o
  22   5  -1         43.43         44.25        21.33 o
   1   6  -1        360.75        334.52        22.52 o
   2   6  -1        310.04        309.56        17.43 o
   3   6  -1        761.17        715.71        32.44 o
   4   6  -1        109.28        113.61        12.24 o
   5   6  -1       1728.53       1691.58        55.03 o
   6   6  -1        932.70        906.15        34.73 o
   7   6  -1       1209.45       1221.30        44.19 o
   8   6  -1        119.14        142.89        14.90 o
   9   6  -1       1257.64       1277.26        47.45 o
  10   6  -1         15.88          7.91        12.59 o
  11   6  -1       1032.39       1028.48        40.09 o
  12   6  -1        333.47        319.31        22.87 o
  13   6  -1        938.13        934.44        38.55 o
  14   6  -1        261.13        267.72        21.17 o
  15   6  -1        725.08        680.47        34.32 o
  16   6  -1         60.03         61.64        15.63 o
  17   6  -1        176.76        202.17        21.99 o
  18   6  -1        180.47        216.81        26.95 o
   0   7  -1        259.15        236.06        29.86 o
   1   7  -1        765.58        839.58        39.21 o
   2   7  -1        187.70        164.58        21.98 o
   3   7  -1        673.31        699.80        38.32 o
   4   7  -1        474.39        508.03        31.24 o
   5   7  -1        397.05        412.52        25.11 o
   6   7  -1        230.31        217.32        17.67 o
   7   7  -1        146.17        129.80        15.41 o
   8   7  -1        223.04        244.25        19.33 o
   9   7  -1        141.68        136.40        16.62 o
  10   7  -1         71.44         76.58        15.58 o
  11   7  -1         73.27         80.13        17.05 o
  12   7  -1        142.60        103.49        32.65 o
   2   0   0        699.92        730.86        34.98 o
   4   0   0       7139.30       7575.76       305.77 o
   6   0   0      38510.60      41188.71      1343.46 o
   8   0   0      14124.67      14810.77       483.70 o
  10   0   0       1291.07       1259.47        40.87 o
  12   0   0       3843.34       3976.65       123.22 o
  14   0   0        209.71        145.91        12.11 o
  16   0   0         39.56         36.73         8.93 o
  18   0   0       2012.18       1997.13        77.89 o
  20   0   0       8306.94       8118.22       297.29 o
  22   0   0        369.22        358.22        28.87 o
  24   0   0       1328.03       1315.86        71.05 o
  26   0   0        617.98        650.14        43.90 o
  28   0   0         76.85         88.28        33.79 o
   1   1   0         91.95         71.98         3.18 o
   2   1   0        606.78        623.31        17.90 o
   3   1   0          4.05          8.39         1.97 o
   4   1   0       2737.43       2902.87        71.10 o
   5   1   0       6906.85       7263.53       161.14 o
   6   1   0       7824.00       8448.75       195.10 o
   7   1   0        268.77        296.35         8.81 o
   8   1   0       1173.44       1166.37        28.38 o
   9   1   0        161.76        137.72         5.67 o
  10   1   0       4160.54       4135.75        96.99 o
  11   1   0       2260.77       2286.41        54.70 o
  12   1   0       2048.44       1889.52        45.80 o
  13   1   0         18.16         41.48         4.69 o
  14   1   0       2020.21       1998.64        56.74 o
  15   1   0          3.06         -4.18         5.45 o
  16   1   0        512.10        469.36        19.33 o
  17   1   0       4954.42       4706.63       138.00 o
  18   1   0       2368.31       2333.00        71.42 o
  19   1   0        206.88        199.66        13.87 o
  20   1   0         11.93         15.68         8.81 o
  21   1   0        120.11        138.64        13.42 o
  22   1   0         42.15         28.73        11.06 o
  23   1   0        611.92        581.68        30.52 o
  24   1   0         27.15         12.72        11.58 o
  25   1   0        302.33        322.37        23.23 o
  26   1   0         48.26         54.48        15.28 o
  27   1   0        123.04        129.10        18.72 o
  28   1   0        464.98        456.22        31.74 o
  29   1   0         45.71         24.75        39.52 o
   0   2   0       6853.70       7377.41       241.76 o
   1   2   0      13171.25      13352.60       295.85 o
   2   2   0      10570.07      11210.51       270.05 o
   3   2   0        895.64        920.61        22.56 o
   4   2   0      10185.01      10543.24       243.36 o
   5   2   0       1028.49       1008.21        23.70 o
   6   2   0        187.99        158.46         7.05 o
   7   2   0       7470.54       7812.07       174.00 o
   8   2   0       8812.55       9993.62       222.42 o
   9   2   0       2022.55       2007.33        46.29 o
  10   2   0         48.24         45.94         4.07 o
  11   2   0       1259.89       1178.94        28.65 o
  12   2   0        257.15        263.42         9.76 o
  13   2   0        539.67        532.01        16.19 o
  14   2   0         90.71         62.61         6.99 o
  15   2   0        146.90        147.98        10.20 o
  16   2   0        825.07        847.09        31.81 o
  17   2   0       1668.89       1613.06        51.55 o
  18   2   0        764.53        794.59        29.41 o
  19   2   0       1400.13       1454.62        47.95 o
  20   2   0        475.36        519.74        23.43 o
  21   2   0        336.24        406.29        21.27 o
  22   2   0        650.40        694.50        31.01 o
  23   2   0        159.25        143.18        16.45 o
  24   2   0        353.29        332.77        26.29 o
  25   2   0        167.07        161.69        20.85 o
  26   2   0        322.41        320.19        27.15 o
  27   2   0        621.03        646.57        39.10 o
  28   2   0        381.64        407.53        84.13 o
   1   3   0        241.22        228.33         7.21 o
   2   3   0        402.90        404.62        13.27 o
   3   3   0        165.78        147.91         6.84 o
   4   3   0        244.67        201.65         7.85 o
   5   3   0       2785.38       2714.57        67.36 o
   6   3   0       4784.29       4743.04       106.53 o
   7   3   0       2182.77       2132.45        49.19 o
   8   3   0       1531.47       1508.04        37.09 o
   9   3   0       2904.92       2778.00        66.14 o
  10   3   0         73.32         77.70         5.09 o
  11   3   0       1729.28       1691.25        39.98 o
  12   3   0       2191.90       2139.46        49.88 o
  13   3   0        778.65        746.83        22.25 o
  14   3   0       3551.25       3446.35        96.10 o
  15   3   0       2643.32       2654.09        80.00 o
  16   3   0        139.83        151.90        13.58 o
  17   3   0        574.92        607.20        33.12 o
  18   3   0          4.84         16.76         9.83 o
  19   3   0        271.21        249.63        18.80 o
  20   3   0        367.30        373.40        21.64 o
  21   3   0          0.93         -8.11        10.31 o
  22   3   0        341.39        325.16        25.63 o
  23   3   0          0.35         -8.45        13.62 o
  24   3   0        203.09        228.43        24.60 o
  25   3   0          3.18         -2.68        16.34 o
  26   3   0        122.12         86.70        21.40 o
   0   4   0        211.70        210.42        11.25 o
   1   4   0       4108.92       4037.68        99.86 o
   2   4   0        139.49        148.80         8.79 o
   3   4   0       6603.37       6615.18       178.60 o
   4   4   0       2626.03       2512.59        70.02 o
   5   4   0       2154.92       2120.86        59.45 o
   6   4   0        185.22        189.46        10.25 o
   7   4   0        523.70        561.75        19.38 o
   8   4   0        411.73        390.89        15.34 o
   9   4   0         10.85          9.10         5.81 o
  10   4   0        424.74        432.73        16.36 o
  11   4   0         13.98         12.92         6.47 o
  12   4   0        103.32        100.00         9.03 o
  13   4   0         65.08         74.02         9.58 o
  14   4   0        287.05        340.96        18.25 o
  15   4   0       1234.64       1199.96        43.23 o
  16   4   0        760.26        742.24        30.72 o
  17   4   0       1603.88       1657.72        67.58 o
  18   4   0          1.59         11.42        12.33 o
  19   4   0        825.14        813.67        44.25 o
  20   4   0         58.11         55.34        14.89 o
  21   4   0        397.77        421.98        29.76 o
  22   4   0         43.80         10.76        15.37 o
  23   4   0       1553.58       1546.92        75.68 o
  24   4   0         80.16        116.16        21.22 o
  25   4   0        239.42        266.47        49.05 o
   1   5   0        366.43        366.27        17.61 o
   2   5   0        164.39        168.13        11.93 o
   3   5   0         13.95         11.77         6.92 o
   4   5   0       1245.51       1234.65        40.25 o
   5   5   0       2129.91       2085.41        63.33 o
   6   5   0        168.03        180.87        12.51 o
   7   5   0        224.75        229.21        14.01 o
   8   5   0         24.30         34.06         8.44 o
   9   5   0       1009.47       1064.46        36.23 o
  10   5   0          4.67         -2.84         7.71 o
  11   5   0       1716.66       1678.30        50.39 o
  12   5   0         27.98         23.97         9.27 o
  13   5   0       1728.76       1714.86        58.96 o
  14   5   0          9.61         16.60         9.62 o
  15   5   0       1548.35       1608.17        56.69 o
  16   5   0          0.22          7.75        10.01 o
  17   5   0         33.10         32.09        11.75 o
  18   5   0          0.73         -7.85        11.50 o
  19   5   0        447.81        444.69        37.41 o
  20   5   0         11.38        -12.02        15.28 o
  21   5   0        234.46        276.79        30.32 o
  22   5   0         60.86         64.50        33.78 o
   0   6   0         26.00         17.59        24.69 o
   1   6   0        419.85        440.36        25.12 o
   2   6   0        911.59        898.00        34.35 o
   3   6   0       1706.06       1629.87        56.04 o
   4   6   0        556.14        537.11        24.92 o
   5   6   0       1165.25       1210.47        44.39 o
   6   6   0         81.18         91.50        12.40 o
   7   6   0        115.24        117.77        13.25 o
   8   6   0          1.99         16.55        10.23 o
   9   6   0         71.48         69.41        12.24 o
  10   6   0         34.31         34.09        11.13 o
  11   6   0         59.93         76.05        12.34 o
  12   6   0         92.18         97.00        14.40 o
  13   6   0         28.15          2.37        11.52 o
  14   6   0         80.82        100.86        15.16 o
  15   6   0       1145.89       1136.07        51.92 o
  16   6   0        339.79        353.09        28.11 o
  17   6   0        254.22        333.50        26.22 o
  18   6   0         35.25         48.78        16.67 o
   1   7   0        550.67        573.78        32.40 o
   2   7   0          2.70         -8.19        13.78 o
   3   7   0        122.65        107.67        17.71 o
   4   7   0        123.37        121.61        12.77 o
   5   7   0         32.28         33.99        11.39 o
   6   7   0        221.25        246.21        21.57 o
   7   7   0        265.63        308.75        21.14 o
   8   7   0         51.30         43.30        13.46 o
   9   7   0        776.71        775.41        34.54 o
  10   7   0         67.98         81.07        15.30 o
  11   7   0        749.90        811.01        39.46 o
  12   7   0         60.74         54.77        18.55 o
  13   7   0        265.09        280.42        70.57 o
   2   0   1       6452.99       6923.80       288.97 o
   4   0   1       5899.13       6157.10       245.12 o
   6   0   1       9460.69      10104.29       358.31 o
   8   0   1      16055.86      16491.96       619.47 o
  10   0   1      11264.50      10903.97       404.66 o
  12   0   1       7035.87       7129.91       259.95 o
  14   0   1       6571.07       6431.09       215.14 o
  16   0   1       2576.02       2483.91        89.73 o
  18   0   1       2032.65       1874.79        79.85 o
  20   0   1        992.53        963.21        40.02 o
  22   0   1        426.31        456.44        29.13 o
  24   0   1        244.91        214.81        23.38 o
  26   0   1        524.11        565.19        39.01 o
  28   0   1        541.16        607.67        62.32 o
   0   1   1      10502.37      11398.01       773.09 o
   1   1   1       3048.81       3179.25        80.45 o
   2   1   1       7588.78       8385.61       232.32 o
   3   1   1       4239.27       4391.28        97.89 o
   4   1   1       8285.77       9240.73       284.33 o
   5   1   1       2551.66       2716.63        73.23 o
   6   1   1       7446.15       8163.03       198.84 o
   7   1   1       2737.05       2881.75        65.21 o
   8   1   1       1693.79       1677.05        37.50 o
   9   1   1        783.21        766.66        18.67 o
  10   1   1        606.10        635.24        14.95 o
  11   1   1       1143.67       1217.31        26.31 o
  12   1   1        286.68        341.52         8.77 o
  13   1   1         81.76         94.74         5.73 o
  14   1   1       1516.18       1538.21        39.12 o
  15   1   1         64.53         52.83         5.23 o
  16   1   1        855.90        839.42        25.34 o
  17   1   1        365.62        399.61        13.89 o
  18   1   1       1288.90       1264.86        38.14 o
  19   1   1        630.33        572.72        24.88 o
  20   1   1       2340.79       2211.74        71.43 o
  21   1   1        190.87        192.00        16.50 o
  22   1   1       1306.22       1247.15        44.87 o
  23   1   1        379.94        373.52        23.29 o
  24   1   1        573.09        551.06        32.20 o
  25   1   1        122.23        110.48        15.91 o
  26   1   1        388.12        406.33        26.76 o
  27   1   1        302.41        326.81        24.55 o
  28   1   1        183.86        198.85        20.46 o
  29   1   1         48.11         22.28        35.54 o
   1   2   1        225.94        224.51         7.85 o
   2   2   1        747.76        828.89        21.76 o
   3   2   1       3106.78       3152.24        84.22 o
   4   2   1       3102.48       3159.19        73.99 o
   5   2   1       4714.03       5106.22       126.03 o
   6   2   1       6468.23       6783.98       173.62 o
   7   2   1       3074.95       3186.69        84.68 o
   8   2   1       4271.04       4379.48       108.70 o
   9   2   1       4832.95       5011.16       138.75 o
  10   2   1       3953.52       3870.02        92.76 o
  11   2   1       2892.16       2804.64        73.76 o
  12   2   1       3633.04       3471.26        82.94 o
  13   2   1       1297.48       1271.20        32.60 o
  14   2   1       4316.37       4288.10       119.59 o
  15   2   1        340.99        299.21        15.14 o
  16   2   1       1204.38       1244.89        37.70 o
  17   2   1       1227.43       1189.03        42.20 o
  18   2   1        167.34        168.15        12.66 o
  19   2   1        343.21        335.11        18.10 o
  20   2   1        345.59        364.03        22.05 o
  21   2   1        127.64        122.96        14.29 o
  22   2   1         20.37         12.31        11.61 o
  23   2   1         41.08         52.56        13.37 o
  24   2   1        123.90        128.72        16.62 o
  25   2   1         97.08        103.87        17.86 o
  26   2   1        214.04        231.58        23.69 o
  27   2   1        154.07        102.08        19.92 o
  28   2   1         41.87        100.08        54.63 o
   0   3   1       3222.40       3165.43        93.09 o
   1   3   1       2798.96       2650.01        60.85 o
   2   3   1       2558.07       2514.17        56.48 o
   3   3   1       4207.78       4298.80       116.43 o
   4   3   1       3945.02       3890.10        98.84 o
   6   3   1       2271.31       2267.59        50.70 o
   7   3   1       1205.31       1179.59        29.81 o
   8   3   1        519.76        473.54        13.99 o
   9   3   1        726.54        727.88        21.49 o
  10   3   1       1145.40       1165.18        32.69 o
  11   3   1         69.13         69.15         5.21 o
  12   3   1        321.58        307.54        10.68 o
  13   3   1        478.02        454.49        15.61 o
  14   3   1        251.04        230.75        13.50 o
  15   3   1        268.19        272.25        13.93 o
  16   3   1        913.35        934.49        44.22 o
  17   3   1        416.80        419.21        23.57 o
  18   3   1        867.71        868.17        31.53 o
  19   3   1        684.36        729.84        32.67 o
  20   3   1        455.96        456.25        24.85 o
  21   3   1        549.18        524.87        31.34 o
  22   3   1        581.06        571.48        37.76 o
  23   3   1        466.64        464.27        31.23 o
  24   3   1        380.30        426.28        33.74 o
  25   3   1        139.78        164.15        22.60 o
  26   3   1        217.68        252.94        26.58 o
   1   4   1         59.26         68.34         4.98 o
   2   4   1        346.23        342.05        13.20 o
   3   4   1       1137.97       1067.98        30.82 o
   4   4   1       1080.07       1105.21        34.49 o
   5   4   1       4193.86       4075.43       120.04 o
   6   4   1        350.65        323.99        14.63 o
   7   4   1       3149.38       2921.53        82.23 o
   8   4   1        556.53        515.57        19.45 o
   9   4   1       3583.70       3519.16        95.01 o
  10   4   1        416.09        406.36        15.82 o
  11   4   1       2462.16       2361.14        62.58 o
  12   4   1       1128.21       1097.66        33.10 o
  13   4   1       2716.87       2726.56        79.20 o
  14   4   1         93.41        108.74        10.00 o
  15   4   1       1225.56       1228.99        45.31 o
  16   4   1        369.24        361.86        23.22 o
  17   4   1        821.98        856.58        40.35 o
  18   4   1        104.31        107.63        18.98 o
  19   4   1         54.37         41.29        14.38 o
  20   4   1         31.37         38.97        13.89 o
  21   4   1        472.05        519.53        41.07 o
  22   4   1         47.13         68.85        16.57 o
  23   4   1        122.63        156.55        29.73 o
  24   4   1        139.36        161.01        24.42 o
  25   4   1        147.84        136.30        31.44 o
   0   5   1        719.64        742.65        32.84 o
   1   5   1       2877.66       2870.45        71.43 o
   2   5   1        318.30        337.48        16.29 o
   3   5   1       3338.55       3265.22        93.53 o
   4   5   1        341.99        340.15        16.33 o
   5   5   1       3255.13       3158.82        92.33 o
   6   5   1         75.08         71.45         9.24 o
   7   5   1        237.89        234.00        13.29 o
   8   5   1        277.80        287.74        15.68 o
   9   5   1        195.72        215.02        13.86 o
  10   5   1         88.78         95.74        10.29 o
  11   5   1        139.86        139.92        12.04 o
  12   5   1        169.31        138.25        11.92 o
  13   5   1        225.81        236.33        20.18 o
  14   5   1         14.28         16.46         9.74 o
  15   5   1        765.58        701.94        32.49 o
  16   5   1         14.16          4.98        10.22 o
  17   5   1        282.53        336.01        22.34 o
  18   5   1         38.74         24.14        12.80 o
  19   5   1        255.70        293.78        26.79 o
  20   5   1          9.17         13.51        14.62 o
  21   5   1        420.13        425.76        35.63 o
  22   5   1         45.69         50.48        18.77 o
   1   6   1        346.43        347.50        18.28 o
   2   6   1        333.34        343.13        18.86 o
   3   6   1       1010.22       1032.58        34.19 o
   4   6   1        101.92        107.11        12.48 o
   5   6   1       1564.17       1471.31        53.97 o
   6   6   1        874.55        835.50        34.42 o
   7   6   1       1172.10       1178.87        44.00 o
   8   6   1        168.53        168.59        14.59 o
   9   6   1       1369.50       1340.42        47.93 o
  10   6   1         35.59         33.85        11.12 o
  11   6   1       1007.28       1004.22        39.71 o
  12   6   1        358.32        382.73        22.10 o
  13   6   1        741.57        738.41        34.72 o
  14   6   1        221.25        234.49        18.95 o
  15   6   1        652.87        670.91        31.63 o
  16   6   1         87.20         99.09        15.34 o
  17   6   1        200.49        226.25        20.49 o
  18   6   1        211.36        298.36        26.10 o
   0   7   1        163.46        185.15        27.81 o
   1   7   1        729.57        766.37        38.58 o
   2   7   1        202.39        225.41        20.84 o
   3   7   1        882.76        908.70        39.73 o
   4   7   1        480.60        492.47        25.48 o
   5   7   1        398.29        452.83        29.50 o
   6   7   1        181.56        172.26        18.28 o
   7   7   1        153.48        186.34        16.88 o
   8   7   1        287.96        262.09        25.26 o
   9   7   1        112.92        107.68        15.91 o
  10   7   1         66.52         54.81        14.49 o
  11   7   1         74.23         83.25        16.27 o
  12   7   1        148.11        139.10        22.84 o
  13   7   1          2.67         26.59        49.80 o
   0   0   2       5725.70       5978.08       379.09 o
   2   0   2      18642.15      21351.37       796.51 o
   4   0   2       2229.28       2443.39       104.91 o
   6   0   2       3123.47       3233.22       109.81 o
   8   0   2       3825.54       3875.03       156.73 o
  10   0   2        299.82        300.77        13.81 o
  12   0   2        745.03        626.69        28.86 o
  14   0   2        619.78        565.03        29.42 o
  16   0   2       3029.88       2834.70       111.18 o
  18   0   2       2646.33       2529.18       100.13 o
  20   0   2        510.79        506.59        30.27 o
  22   0   2       3906.62       3830.56       159.98 o
  24   0   2        924.92        882.33        54.71 o
  26   0   2        584.20        577.97        54.98 o
  28   0   2        437.37        465.49        46.94 o
   1   1   2        922.63        900.66        25.76 o
   2   1   2      19667.77      21765.37       641.55 o
   3   1   2       3069.25       3167.09        88.40 o
   4   1   2      15449.87      16803.33       391.06 o
   5   1   2      10147.09      10519.26       235.13 o
   6   1   2      11687.58      12094.27       256.20 o
   7   1   2        668.18        652.00        13.28 o
   8   1   2       7801.84       8088.13       160.45 o
   9   1   2       1927.90       1946.71        41.87 o
  10   1   2       9452.99       9960.22       219.21 o
  11   1   2       1082.21       1077.01        24.83 o
  12   1   2       8633.37       8833.07       178.12 o
  13   1   2       1539.59       1448.10        32.64 o
  14   1   2       2863.92       2766.97        72.58 o
  15   1   2       1256.21       1229.16        32.66 o
  16   1   2       2530.60       2535.61        64.54 o
  17   1   2       1006.25        976.37        30.78 o
  18   1   2       2039.48       1983.13        60.82 o
  19   1   2         38.46         36.01         8.16 o
  20   1   2        984.36        944.81        33.68 o
  21   1   2        281.96        273.97        19.58 o
  22   1   2         99.56         96.89        14.18 o
  23   1   2        361.39        349.62        23.81 o
  24   1   2        134.34        185.23        34.38 o
  25   1   2        185.32        205.78        18.99 o
  26   1   2         91.28         97.84        16.03 o
  27   1   2         65.54         68.95        15.94 o
  28   1   2        103.23        126.02        18.07 o
  29   1   2        118.27        107.00        39.65 o
   0   2   2      14761.78      15126.25       511.52 o
   1   2   2       4798.66       4891.57       116.52 o
   2   2   2       9336.44       9752.14       232.83 o
   3   2   2       2314.76       2229.26        50.67 o
   4   2   2       4869.56       4921.13       131.56 o
   5   2   2       3575.85       3715.65        95.51 o
   6   2   2       4797.98       5137.22       139.36 o
   7   2   2        883.13        813.64        25.85 o
   8   2   2        319.77        351.04        11.40 o
   9   2   2       1110.89       1275.44        32.44 o
  10   2   2        113.40        128.21         8.29 o
  11   2   2        812.19        766.99        21.06 o
  12   2   2        596.96        585.75        16.53 o
  13   2   2        382.24        348.78        12.66 o
  14   2   2       2159.37       2145.44        62.96 o
  15   2   2       1234.79       1177.69        35.76 o
  16   2   2        419.71        431.78        19.02 o
  17   2   2        829.56        824.62        31.03 o
  18   2   2       1812.91       1780.61        57.91 o
  19   2   2        732.26        699.64        31.65 o
  20   2   2        735.86        746.70        35.04 o
  21   2   2        303.11        315.13        20.26 o
  22   2   2        639.85        662.95        32.24 o
  23   2   2        353.27        373.07        30.38 o
  24   2   2        411.64        406.26        26.87 o
  25   2   2        195.15        196.20        19.91 o
  26   2   2        262.99        322.99        26.51 o
  27   2   2        236.40        243.35        25.52 o
  28   2   2        197.38        209.83        61.40 o
   1   3   2         82.76         94.68         4.95 o
   2   3   2       4338.03       4495.85       106.24 o
   3   3   2        393.47        380.81        11.44 o
   4   3   2       2089.61       2204.52        57.05 o
   5   3   2       1307.29       1217.58        37.74 o
   6   3   2        399.95        375.35        15.23 o
   7   3   2       3050.06       3020.36        75.25 o
   8   3   2       2032.73       2071.67        51.92 o
   9   3   2       1404.78       1349.03        42.37 o
  10   3   2       3440.43       3358.32        87.32 o
  11   3   2       3113.26       2990.46        78.40 o
  12   3   2        499.20        474.79        17.85 o
  13   3   2       2972.03       2850.93        72.21 o
  14   3   2       1181.39       1098.82        37.51 o
  15   3   2        899.30        906.31        38.57 o
  16   3   2        907.52        904.58        33.00 o
  17   3   2        935.09        933.13        35.42 o
  18   3   2        413.78        449.95        21.79 o
  19   3   2        274.13        294.96        22.94 o
  20   3   2        206.20        193.21        19.26 o
  21   3   2        105.73         85.55        15.04 o
  22   3   2        155.28        200.52        20.41 o
  23   3   2         29.32         25.81        14.19 o
  24   3   2        206.49        238.33        23.22 o
  25   3   2         57.12         58.30        17.56 o
  26   3   2         30.24         28.81        17.18 o
   0   4   2        616.90        585.51        25.52 o
   1   4   2       5028.51       4826.75       116.71 o
   2   4   2       1139.14       1133.96        30.00 o
   3   4   2       4279.96       3996.17       120.04 o
   4   4   2       1390.77       1290.72        40.94 o
   5   4   2       2005.26       1937.30        57.50 o
   6   4   2        505.69        494.16        18.24 o
   7   4   2       3117.60       2929.47        77.49 o
   8   4   2        339.99        337.75        12.93 o
   9   4   2       1016.86        992.39        29.66 o
  10   4   2        216.34        231.75        12.03 o
  11   4   2         62.64         59.69         5.31 o
  12   4   2        898.57        874.21        28.47 o
  13   4   2         50.75         46.92         6.97 o
  14   4   2        304.55        286.04        18.39 o
  15   4   2        377.86        400.21        19.73 o
  16   4   2        332.42        340.14        20.73 o
  17   4   2        744.28        745.78        37.39 o
  18   4   2        228.35        231.49        43.25 o
  19   4   2        674.07        712.66        55.33 o
  20   4   2        203.42        198.54        31.74 o
  21   4   2        481.66        493.06        39.62 o
  22   4   2        394.57        380.43        49.45 o
  23   4   2         98.80        121.32        19.58 o
  24   4   2         34.70         28.67        17.94 o
  25   4   2        301.18        290.48        33.96 o
   1   5   2        683.52        681.08        20.74 o
   2   5   2         12.60          9.80         6.57 o
   3   5   2       1320.50       1303.46        38.87 o
   4   5   2        322.97        309.52        14.57 o
   5   5   2        772.50        792.51        28.73 o
   6   5   2         89.42         94.64        10.09 o
   7   5   2       2763.71       2725.75        82.42 o
   8   5   2         46.30         52.92         9.12 o
   9   5   2       2238.51       2181.53        62.64 o
  10   5   2         32.48         49.33         8.89 o
  11   5   2       1710.86       1701.80        52.31 o
  12   5   2         56.05         59.72         9.12 o
  13   5   2       1468.18       1431.54        48.14 o
  14   5   2         60.34         64.03        10.44 o
  15   5   2        489.56        542.60        27.42 o
  16   5   2         14.80         20.46         9.52 o
  17   5   2        609.00        615.98        31.85 o
  18   5   2          9.82         18.26        11.80 o
  19   5   2         58.72         75.70        15.83 o
  20   5   2        138.79        181.97        22.22 o
  21   5   2        193.76        215.87        25.56 o
  22   5   2         19.86          8.12        17.00 o
   0   6   2        551.76        643.92        53.00 o
   1   6   2       3125.53       3052.51       100.28 o
   2   6   2         42.90         43.12         9.82 o
   3   6   2       2139.01       2096.87        72.84 o
   4   6   2         45.04         45.76        10.65 o
   5   6   2        606.71        625.04        37.66 o
   6   6   2        118.76        120.07        13.41 o
   7   6   2        888.42        919.46        36.24 o
   8   6   2        138.86        153.16        14.06 o
   9   6   2         98.86        100.17        12.33 o
  10   6   2          1.92         10.68        10.18 o
  11   6   2          0.27         -5.43         9.79 o
  12   6   2         83.04         95.19        12.59 o
  13   6   2        189.48        200.42        17.23 o
  14   6   2          0.31         -1.92        10.61 o
  15   6   2         45.65         19.96        11.72 o
  16   6   2        123.99         94.73        14.84 o
  17   6   2        312.63        314.94        23.85 o
  18   6   2        220.14        258.79        36.00 o
   1   7   2        209.06        188.95        20.56 o
   2   7   2        144.15        150.17        19.33 o
   3   7   2        173.85        178.24        15.14 o
   4   7   2         82.05         63.55        14.14 o
   5   7   2        290.52        284.74        20.08 o
   6   7   2         78.71         60.94        14.28 o
   7   7   2        298.45        346.96        22.30 o
   8   7   2        281.95        329.31        21.88 o
   9   7   2        250.24        263.55        19.77 o
  10   7   2        297.10        310.54        22.03 o
  11   7   2        310.40        398.77        29.71 o
  12   7   2        185.43        199.27        24.66 o
   2   0   3       5689.68       6089.79       210.05 o
   4   0   3      27940.87      29794.45      1086.84 o
   6   0   3       6656.90       6697.98       264.10 o
   8   0   3      10387.69      10810.23       411.49 o
  10   0   3       1065.32        914.49        40.19 o
  12   0   3       9505.33       9418.70       361.46 o
  14   0   3       4936.75       4572.98       183.22 o
  16   0   3       1124.56       1133.85        50.59 o
  18   0   3        440.33        460.60        38.45 o
  20   0   3       3628.06       3527.49       149.03 o
  22   0   3        161.98        178.05        19.11 o
  24   0   3        986.79        995.79        50.71 o
  26   0   3          1.38         15.10        14.43 o
  28   0   3         11.48         -3.18        14.69 o
   0   1   3      13884.67      14981.60       541.98 o
   1   1   3        200.65        193.65         7.36 o
   2   1   3      24081.50      25800.83       629.69 o
   3   1   3      15741.69      16484.01       386.72 o
   4   1   3      28067.87      29963.60       634.94 o
   5   1   3       8021.75       8323.36       196.06 o
   6   1   3       3722.09       3876.21        87.94 o
   7   1   3         67.81         65.12         3.31 o
   8   1   3        916.87        907.00        19.40 o
   9   1   3        312.98        327.98         8.88 o
  10   1   3        218.74        203.92         6.26 o
  11   1   3       1380.97       1405.32        30.94 o
  12   1   3          8.61         14.00         3.04 o
  13   1   3         24.86         22.65         4.28 o
  14   1   3        536.47        501.03        15.27 o
  15   1   3       1556.19       1511.66        42.31 o
  16   1   3       2887.91       2771.98        71.61 o
  17   1   3        268.67        274.67        13.28 o
  18   1   3        794.28        811.04        28.63 o
  19   1   3         69.74         70.32         8.85 o
  20   1   3        421.58        443.43        20.94 o
  21   1   3        108.13        113.12        11.24 o
  22   1   3       1851.51       1794.56        60.16 o
  23   1   3        250.50        211.77        18.14 o
  24   1   3       1121.50       1095.67        45.03 o
  25   1   3        203.80        220.88        19.71 o
  26   1   3        512.21        459.48        32.90 o
  27   1   3          7.40         15.54        14.14 o
  28   1   3         50.02         24.75        15.29 o
  29   1   3         38.78         66.72        42.55 o
   1   2   3        814.11        809.03        23.95 o
   2   2   3       2256.14       2313.65        58.65 o
   3   2   3       1884.72       2034.77        51.50 o
   4   2   3       1690.34       1650.13        45.66 o
   5   2   3       1925.02       1824.48        49.45 o
   6   2   3       6535.65       7230.78       197.69 o
   7   2   3       1625.02       1550.65        38.21 o
   8   2   3       5999.11       6234.25       158.39 o
   9   2   3       2432.15       2494.85        74.03 o
  10   2   3       5591.28       5411.00       133.70 o
  11   2   3        992.29       1011.40        27.89 o
  12   2   3       4653.27       4733.76       118.56 o
  13   2   3       3768.57       3642.25        89.36 o
  14   2   3        214.00        229.17        51.25 o
  15   2   3       1205.22       1173.57        39.10 o
  16   2   3       2172.98       2105.50        61.26 o
  17   2   3         58.26         53.48         9.80 o
  18   2   3        631.45        601.32        27.06 o
  19   2   3        121.47        136.91        13.94 o
  20   2   3        110.00         92.65        13.28 o
  21   2   3        568.11        514.95        27.18 o
  22   2   3         76.35         54.99        13.04 o
  23   2   3         58.51         60.93        13.81 o
  24   2   3         78.22         69.19        14.87 o
  25   2   3        329.04        313.04        23.43 o
  26   2   3        120.45        130.19        20.00 o
  27   2   3         16.66         11.47        17.70 o
  28   2   3        266.97        276.51        73.01 o
   0   3   3       4911.42       5000.44       155.43 o
   1   3   3       8362.72       8361.83       192.84 o
   2   3   3       2486.10       2603.75        70.81 o
   3   3   3       5028.25       5055.82       122.59 o
   4   3   3        963.18        910.31        66.24 o
   5   3   3       6989.55       7255.30       151.18 o
   6   3   3       1396.86       1368.92        41.66 o
   7   3   3       1017.16        989.05        30.64 o
   8   3   3       1143.71       1198.13        33.24 o
   9   3   3        491.43        506.99        19.96 o
  10   3   3         88.90         92.10         8.41 o
  11   3   3        730.13        714.50        24.26 o
  12   3   3       1067.14       1020.38        33.01 o
  13   3   3        144.24        156.73        11.23 o
  14   3   3        403.85        410.78        14.56 o
  15   3   3       1047.50        962.48        34.24 o
  16   3   3         60.55         52.57         8.69 o
  17   3   3        602.52        632.02        28.02 o
  18   3   3        857.96        869.80        40.88 o
  19   3   3        844.70        871.91        38.11 o
  20   3   3        782.23        819.10        38.66 o
  21   3   3        534.60        568.37        31.97 o
  22   3   3         63.86         56.11        14.98 o
  23   3   3        429.12        434.64        29.32 o
  24   3   3         16.74         24.10        14.80 o
  25   3   3        448.14        448.57        31.39 o
  26   3   3        315.35        315.21        27.47 o
  27   3   3         19.61          9.19        52.70 o
   1   4   3       1022.94       1004.52        28.32 o
   2   4   3        841.81        814.01        23.82 o
   3   4   3        524.59        516.87        15.78 o
   4   4   3        101.62         96.82         7.81 o
   5   4   3        912.93        853.25        27.23 o
   6   4   3        148.41        153.81        10.87 o
   7   4   3       1623.04       1617.61        49.34 o
   8   4   3        781.72        775.62        22.20 o
   9   4   3       1887.46       1843.35        48.21 o
  10   4   3       1197.74       1181.74        35.89 o
  11   4   3       2646.33       2736.29        84.18 o
  12   4   3        223.35        239.15        14.88 o
  13   4   3       1003.15        978.09        37.83 o
  14   4   3        180.46        178.48        13.80 o
  15   4   3       1104.75       1153.88        43.62 o
  16   4   3        365.60        386.75        21.29 o
  17   4   3        782.85        783.18        39.32 o
  18   4   3        122.44        124.98        15.30 o
  19   4   3        759.03        775.68        41.57 o
  20   4   3        129.39        125.91        29.03 o
  21   4   3        142.74        131.50        19.85 o
  22   4   3         40.24         56.33        18.52 o
  23   4   3         65.44        110.40        20.92 o
  24   4   3         26.60         29.76        17.44 o
  25   4   3          5.72         17.70        20.78 o
   0   5   3        685.59        691.49        31.43 o
   1   5   3       4101.59       3961.22       102.92 o
   2   5   3        429.48        439.08        16.39 o
   3   5   3       1308.75       1304.12        37.66 o
   4   5   3        777.80        758.00        25.34 o
   5   5   3        575.12        554.20        23.13 o
   6   5   3        480.29        482.14        19.19 o
   7   5   3       2856.33       2812.04        78.06 o
   8   5   3        318.07        320.65        15.69 o
   9   5   3        392.47        412.97        18.10 o
  10   5   3         18.33          3.26         7.62 o
  11   5   3        213.46        232.68        14.19 o
  12   5   3        100.31        101.81        11.03 o
  13   5   3        774.16        776.99        29.25 o
  14   5   3        208.79        199.46        14.44 o
  15   5   3         14.11         15.51        14.11 o
  16   5   3         53.54         53.24        13.10 o
  17   5   3        713.37        805.72        39.34 o
  18   5   3        149.24        181.62        24.30 o
  19   5   3       1273.25       1374.74        82.57 o
  20   5   3         65.09         74.21        15.09 o
  21   5   3        411.98        471.27        35.36 o
  22   5   3         29.91         43.22        31.29 o
   1   6   3         70.03         57.90        10.38 o
   2   6   3        340.04        335.61        18.98 o
   3   6   3        390.57        404.81        21.66 o
   4   6   3         71.53         66.42        11.05 o
   5   6   3        151.05        137.74        13.61 o
   6   6   3         47.67         34.03        10.53 o
   7   6   3       1233.40       1201.10        41.12 o
   8   6   3         60.39         64.59        11.39 o
   9   6   3       1146.00       1197.69        42.56 o
  10   6   3        542.18        559.97        24.88 o
  11   6   3       1069.75       1099.87        39.66 o
  12   6   3         79.39         71.13        12.27 o
  13   6   3        813.22        868.55        35.06 o
  14   6   3          5.36          7.15        10.72 o
  15   6   3        381.51        407.36        25.26 o
  16   6   3        138.56        151.55        16.65 o
  17   6   3        466.47        411.71        63.10 o
  18   6   3         91.12         98.00        33.80 o
   0   7   3       1113.33       1171.06        68.13 o
   1   7   3        564.95        625.86        33.07 o
   2   7   3        294.03        337.55        23.75 o
   3   7   3        481.57        508.16        25.76 o
   4   7   3          4.16          1.30        10.82 o
   5   7   3        283.02        269.79        20.27 o
   6   7   3         67.49         85.37        14.21 o
   7   7   3        189.27        222.28        23.81 o
   8   7   3        132.71        106.63        15.70 o
   9   7   3         28.28         37.51        13.86 o
  10   7   3          9.16         21.97        13.50 o
  11   7   3         31.67         47.21        18.74 o
  12   7   3        244.14        244.63        26.47 o
   0   0   4      11291.48      12843.99       635.07 o
   2   0   4      21497.66      23851.56       843.45 o
   4   0   4      36257.95      39435.80      1570.40 o
   6   0   4       3099.65       3133.70       111.97 o
   8   0   4        862.22        895.47        37.23 o
  10   0   4       4593.35       4612.12       179.16 o
  12   0   4        165.50        167.38        12.02 o
  14   0   4       2766.40       2756.81       108.19 o
  16   0   4       1952.49       1845.60        79.93 o
  18   0   4       1624.70       1502.94        68.11 o
  20   0   4        807.16        786.81        44.61 o
  22   0   4       1548.00       1598.24        77.29 o
  24   0   4       1112.98       1019.48        58.41 o
  26   0   4         26.29          1.35        14.32 o
  28   0   4        127.29         94.43        19.52 o
   1   1   4       6918.31       7323.20       180.74 o
   2   1   4        301.68        332.73         9.28 o
   3   1   4       3760.71       4004.59        92.19 o
   4   1   4       3112.55       3210.72        75.74 o
   5   1   4       1805.13       1928.70        44.44 o
   6   1   4       7080.23       7091.35       158.04 o
   7   1   4       3724.14       3820.22        89.94 o
   8   1   4       8111.41       8308.56       179.69 o
   9   1   4       1431.39       1512.50        31.92 o
  10   1   4       4325.72       4229.08        81.25 o
  11   1   4         88.89         79.31         4.16 o
  12   1   4       5339.11       5231.41       113.97 o
  13   1   4       3024.93       2915.66        79.74 o
  14   1   4       5006.05       4810.40       124.65 o
  15   1   4         11.88          5.60         5.41 o
  16   1   4       1819.10       1798.27        58.93 o
  17   1   4        218.58        219.41        12.72 o
  18   1   4        199.17        217.05        13.40 o
  19   1   4       1296.34       1197.27        40.52 o
  20   1   4        141.09        165.81        12.72 o
  21   1   4         36.73         39.96         8.72 o
  22   1   4        454.96        415.78        21.11 o
  23   1   4        152.52        140.35        12.84 o
  24   1   4        707.98        708.75        30.36 o
  25   1   4        312.57        329.75        24.27 o
  26   1   4        418.94        413.20        27.89 o
  27   1   4         12.41         16.55        14.59 o
  28   1   4         43.89         27.01        15.68 o
   0   2   4       8269.89       8628.68       345.23 o
   1   2   4        583.02        527.92        17.19 o
   2   2   4       1122.21        974.70        27.55 o
   3   2   4       6726.23       6790.63       177.58 o
   4   2   4       2329.60       2374.56        53.48 o
   5   2   4       2967.90       2991.44        79.32 o
   6   2   4       2280.98       2336.32        57.31 o
   7   2   4        589.65        580.52        15.62 o
   8   2   4       5902.04       5919.42       146.53 o
   9   2   4       1403.14       1457.56        40.06 o
  10   2   4        509.21        569.23        15.47 o
  11   2   4        153.94        133.66         5.78 o
  12   2   4        183.32        193.54         7.09 o
  13   2   4         14.81          8.20         4.08 o
  14   2   4        505.58        502.61        20.89 o
  15   2   4       1755.92       1670.57        56.53 o
  16   2   4        907.94        907.89        36.55 o
  17   2   4        260.87        258.76        17.99 o
  18   2   4        345.50        338.52        20.96 o
  19   2   4        652.24        604.93        27.06 o
  20   2   4       1740.15       1608.50        62.63 o
  21   2   4        513.71        524.95        28.33 o
  22   2   4        393.03        391.68        24.97 o
  23   2   4       1223.00       1171.30        53.36 o
  24   2   4        572.93        605.74        30.35 o
  25   2   4        289.41        292.20        22.28 o
  26   2   4        260.20        251.72        25.09 o
  27   2   4         15.96         17.65        18.03 o
  28   2   4        407.50        355.32        74.46 o
   1   3   4        414.22        430.03        12.80 o
   2   3   4        768.15        754.65        22.04 o
   3   3   4       1860.77       1846.06        46.97 o
   4   3   4       1336.38       1388.13        33.14 o
   5   3   4       3629.08       3683.84        85.40 o
   6   3   4        608.06        588.57        16.66 o
   7   3   4       2231.90       2088.21        53.52 o
   8   3   4       1420.32       1294.57        43.00 o
   9   3   4       4857.64       4857.87       123.42 o
  10   3   4       4260.69       4263.49       116.36 o
  11   3   4       2996.04       2922.17        74.67 o
  12   3   4       1317.97       1299.38        40.49 o
  13   3   4       1694.35       1703.69        46.24 o
  14   3   4        821.93        788.53        24.34 o
  15   3   4        710.76        699.21        33.55 o
  16   3   4       1182.43       1150.87        47.19 o
  17   3   4        200.01        208.30        17.71 o
  18   3   4       1118.10       1093.50        49.03 o
  19   3   4        105.08        114.34        14.76 o
  20   3   4        154.19        143.33        16.55 o
  21   3   4          9.64         17.52        12.45 o
  22   3   4         50.72         59.20        14.61 o
  23   3   4         50.38         59.22        15.59 o
  24   3   4        178.10        216.09        22.65 o
  25   3   4         71.57         50.59        17.91 o
  26   3   4          3.87        -16.36        16.36 o
   0   4   4       2316.48       2288.63        85.64 o
   1   4   4       5407.50       5139.14       150.37 o
   2   4   4        426.54        437.70        14.89 o
   3   4   4       1392.00       1383.81        37.31 o
   4   4   4         18.75         21.74         4.43 o
   5   4   4       2103.64       2020.41        54.58 o
   6   4   4        300.12        312.46        12.91 o
   7   4   4       1137.56       1122.29        36.58 o
   8   4   4       1478.06       1473.97        41.24 o
   9   4   4        314.23        319.12        11.78 o
  10   4   4        260.44        264.90        15.25 o
  11   4   4        143.43        126.46        11.74 o
  12   4   4        868.93        869.17        28.11 o
  13   4   4        413.27        384.04        18.97 o
  14   4   4        111.77        124.09        12.37 o
  15   4   4        816.99        785.32        37.15 o
  16   4   4          3.23         17.05        18.40 o
  17   4   4        146.79        172.19        22.96 o
  18   4   4        227.83        204.17        19.46 o
  19   4   4       1271.87       1304.30        66.29 o
  20   4   4        505.70        491.75        33.23 o
  21   4   4        786.49        816.61        44.91 o
  22   4   4         84.92         85.18        17.22 o
  23   4   4        146.42        123.44        26.74 o
  24   4   4          0.12          4.77        18.02 o
   1   5   4       1122.93       1085.09        31.81 o
   2   5   4        220.23        223.59        11.52 o
   3   5   4        906.58        880.55        28.04 o
   4   5   4        546.71        562.69        21.16 o
   5   5   4       1050.99       1063.29        30.28 o
   6   5   4         61.54         80.34         9.24 o
   7   5   4       1603.77       1573.00        44.18 o
   8   5   4        206.66        199.71        12.79 o
   9   5   4       4513.85       4316.08       120.31 o
  10   5   4         13.70         27.45         8.38 o
  11   5   4       1617.40       1659.58        50.73 o
  12   5   4        174.22        180.53        12.54 o
  13   5   4        870.87        963.83        34.35 o
  14   5   4        107.10        113.71        16.60 o
  15   5   4       1178.80       1187.80        62.35 o
  16   5   4         15.10         46.82        24.24 o
  17   5   4        876.25        931.92        75.66 o
  18   5   4          8.22        -33.36        35.78 o
  19   5   4        316.44        100.57        51.73 o
  20   5   4         92.99        107.82        47.38 o
  21   5   4         59.24         61.89        51.73 o
   0   6   4        183.13        196.95        17.83 o
   1   6   4       1554.43       1546.24        45.39 o
   2   6   4        658.28        651.71        26.90 o
   3   6   4        904.51        904.08        34.53 o
   4   6   4        352.36        356.71        18.52 o
   5   6   4        690.20        685.18        27.45 o
   6   6   4         49.40         50.18        10.51 o
   7   6   4        467.48        489.94        23.87 o
   8   6   4        356.31        386.14        20.49 o
   9   6   4        168.99        183.73        15.04 o
  10   6   4         55.50         57.41        11.61 o
  11   6   4         23.32         32.27        10.48 o
  12   6   4        109.10        126.30        14.21 o
  13   6   4          6.07          0.53        10.12 o
  14   6   4         40.79         23.01        18.16 o
  15   6   4         21.86         -2.27        13.07 o
  16   6   4         30.15         45.18        24.17 o
  17   6   4        146.28        157.19        36.35 o
  18   6   4        249.72        284.66        44.43 o
   1   7   4         90.03         82.50        16.69 o
   2   7   4        288.82        337.78        20.87 o
   3   7   4         89.11         74.19        15.10 o
   4   7   4         99.43         96.16        14.54 o
   5   7   4        866.48        887.93        36.70 o
   6   7   4        246.06        276.65        21.83 o
   7   7   4       1005.44       1012.92        41.48 o
   8   7   4        429.48        470.73        26.90 o
   9   7   4        427.77        479.53        35.55 o
  10   7   4        451.83        460.64        29.45 o
  11   7   4        454.37        477.67        36.41 o
   2   0   5        761.75        787.89        31.54 o
   6   0   5      11084.04      11472.62       422.22 o
  10   0   5      14156.17      14940.23       484.60 o
  12   0   5       1566.25       1354.57        57.56 o
  14   0   5       6337.76       5959.85       263.76 o
  16   0   5       1510.09       1427.21        55.88 o
  18   0   5       1343.68       1316.14        54.12 o
  20   0   5        112.07         85.78        14.33 o
  22   0   5        194.34        190.00        31.40 o
  24   0   5        282.84        283.17        26.29 o
  26   0   5        249.26        223.40        35.09 o
  28   0   5        144.14        180.09        29.86 o
   0   1   5      43626.28      47483.70      1499.93 o
   1   1   5       3461.00       3474.26        75.52 o
   2   1   5      11925.64      12586.48       298.25 o
   3   1   5        925.90       1016.12        29.13 o
   4   1   5       8541.70       8926.52       221.03 o
   5   1   5       1013.30        998.57        23.90 o
   6   1   5       3144.01       3100.36        68.97 o
   7   1   5        889.69        857.32        21.31 o
   8   1   5       5916.50       6248.66       140.59 o
   9   1   5        707.67        675.19        16.92 o
  10   1   5        914.68        973.23        23.11 o
  11   1   5       1610.11       1614.36        36.79 o
  12   1   5       1173.61       1082.93        28.56 o
  13   1   5        520.62        508.39        17.95 o
  14   1   5       1257.23       1192.63        40.59 o
  15   1   5        152.52        137.24        10.21 o
  16   1   5        430.32        436.92        19.38 o
  17   1   5         70.16         71.78         8.64 o
  18   1   5       2284.03       2221.56        66.77 o
  19   1   5        553.23        555.27        23.07 o
  20   1   5       1007.16       1030.40        36.35 o
  21   1   5         70.84         79.92        10.53 o
  22   1   5        824.14        790.29        35.24 o
  23   1   5        687.06        624.97        27.51 o
  24   1   5        385.72        384.84        23.15 o
  25   1   5        116.23        111.72        13.02 o
  26   1   5        459.09        455.28        26.91 o
  27   1   5        118.99        113.10        18.63 o
  28   1   5        225.99        226.69        29.17 o
   1   2   5       1902.90       1884.04        47.56 o
   2   2   5        359.68        372.63        11.42 o
   3   2   5       2888.71       3119.67        72.00 o
   4   2   5       2841.58       2987.73        72.52 o
   5   2   5       2414.30       2486.77        62.15 o
   6   2   5       5312.06       5477.38       118.17 o
   7   2   5       3799.98       3830.85        87.84 o
   8   2   5       1151.35       1141.57        25.07 o
   9   2   5       2940.28       2881.50        63.98 o
  10   2   5       2570.96       2593.33        58.35 o
  11   2   5       1846.70       1795.48        36.64 o
  12   2   5       1059.58       1026.47        24.83 o
  13   2   5       1771.37       1759.16        53.65 o
  14   2   5       2718.92       2660.41        79.80 o
  15   2   5       1540.46       1449.30        50.48 o
  16   2   5        974.59        917.53        36.39 o
  17   2   5       2058.45       2000.91        67.55 o
  18   2   5       1017.57        996.66        46.59 o
  19   2   5        178.63        176.55        15.26 o
  20   2   5        209.14        167.08        15.55 o
  21   2   5        104.27        122.81        14.88 o
  22   2   5         73.98         68.10        13.78 o
  23   2   5        171.09        138.49        23.63 o
  24   2   5        125.25         91.25        16.02 o
  25   2   5        245.55        254.92        22.08 o
  26   2   5        119.42        125.18        18.82 o
  27   2   5        159.56        157.27        22.63 o
   0   3   5       7399.26       7370.32       322.02 o
   1   3   5       3143.94       2965.55        81.08 o
   2   3   5       4366.27       4432.84       103.09 o
   3   3   5       2143.32       2039.80        49.40 o
   4   3   5       2786.34       2670.13        61.57 o
   5   3   5       3025.55       2913.76        72.31 o
   6   3   5        566.89        529.13        16.97 o
   7   3   5       1007.31        980.18        22.34 o
   8   3   5       2230.49       2261.86        61.49 o
   9   3   5        340.99        340.91        12.29 o
  10   3   5        298.19        276.44        14.56 o
  11   3   5        472.75        459.43        20.25 o
  12   3   5        140.22        139.03        10.95 o
  13   3   5         52.81         55.42         6.62 o
  14   3   5        999.73        964.42        35.72 o
  15   3   5       2676.54       2536.10       104.56 o
  16   3   5        276.78        271.02        19.22 o
  17   3   5        859.16        859.26        38.46 o
  18   3   5        885.50        956.33        43.57 o
  19   3   5        531.28        537.05        30.70 o
  20   3   5        240.41        244.30        21.66 o
  21   3   5        685.42        787.43        40.63 o
  22   3   5        535.57        545.61        31.56 o
  23   3   5        193.69        193.58        20.85 o
  24   3   5        171.43        148.26        20.24 o
  25   3   5        199.28        242.45        29.51 o
  26   3   5        196.61        212.98        27.11 o
   1   4   5        334.96        327.37        13.82 o
   2   4   5       1306.10       1335.66        40.41 o
   3   4   5        221.99        237.42        11.31 o
   4   4   5        156.06        168.49         9.00 o
   5   4   5        597.38        583.04        19.30 o
   6   4   5       1410.79       1420.13        36.55 o
   7   4   5       1664.04       1594.29        44.89 o
   8   4   5        128.44        125.04         9.93 o
   9   4   5       2764.17       2671.04        71.81 o
  10   4   5       1556.46       1484.04        48.28 o
  11   4   5       2270.91       2310.06        70.40 o
  12   4   5        208.05        193.36        13.52 o
  13   4   5       2483.78       2578.70        77.93 o
  14   4   5        714.08        729.59        30.19 o
  15   4   5        964.64       1047.10        62.40 o
  16   4   5        241.55        232.98        30.36 o
  17   4   5        729.17        742.31        40.63 o
  18   4   5        338.74        351.26        26.36 o
  19   4   5        284.88        297.70        22.94 o
  20   4   5         58.53         49.66        13.64 o
  21   4   5         59.42         74.67        16.75 o
  22   4   5         78.06         97.22        18.84 o
  23   4   5        115.94        129.02        20.58 o
  24   4   5         45.00         28.57        20.00 o
   0   5   5         48.04         37.29        10.40 o
   1   5   5       3906.75       3711.54        99.14 o
   2   5   5        116.45        118.04         9.18 o
   3   5   5       1867.17       1817.09        48.43 o
   4   5   5        304.71        295.20        13.26 o
   5   5   5       2238.94       2215.79        61.09 o
   6   5   5         73.74         78.02         9.39 o
   7   5   5        789.91        836.38        29.71 o
   8   5   5         33.98         37.39        10.31 o
   9   5   5        183.30        219.35        16.09 o
  10   5   5         99.02        109.62        12.60 o
  11   5   5        181.07        187.10        15.14 o
  12   5   5         33.91         32.32         7.99 o
  13   5   5         44.35         43.73        13.13 o
  14   5   5         95.40         88.62        14.94 o
  15   5   5       1114.70       1077.73        61.67 o
  16   5   5         94.81         83.27        37.23 o
  17   5   5        409.92        401.25        73.01 o
  18   5   5        102.76        125.22        50.28 o
  19   5   5        882.71        780.25       116.04 o
  20   5   5          0.41        -40.61        41.10 o
  21   5   5        416.01        340.33        70.11 o
   1   6   5        203.79        215.41        13.03 o
   2   6   5        114.33        108.24        11.62 o
   3   6   5        370.72        361.46        19.85 o
   4   6   5         24.84         33.99        10.27 o
   5   6   5        475.62        492.22        22.93 o
   6   6   5        128.32        103.18        12.16 o
   7   6   5        285.00        288.38        18.46 o
   8   6   5        255.47        241.64        16.85 o
   9   6   5        689.99        700.69        28.95 o
  10   6   5        145.87        150.02        14.96 o
  11   6   5        786.16        885.29        34.19 o
  12   6   5         86.80         91.76        15.28 o
  13   6   5        526.23        570.95        28.05 o
  14   6   5         74.93         98.47        16.66 o
  15   6   5        354.24        395.47        46.27 o
  16   6   5        135.78        160.62        36.89 o
  17   6   5        303.49        331.21        46.98 o
   0   7   5        380.42        376.94        40.33 o
   1   7   5        882.36        922.48        37.34 o
   2   7   5        425.28        486.54        25.97 o
   3   7   5        561.88        586.69        41.44 o
   4   7   5        461.54        471.47        26.92 o
   5   7   5        678.99        704.46        35.41 o
   6   7   5        140.32        163.24        17.12 o
   7   7   5        145.10        185.15        18.02 o
   8   7   5        226.05        252.30        20.57 o
   9   7   5        143.86        188.64        18.26 o
  10   7   5         14.87         16.70        16.01 o
  11   7   5         11.66         19.67        18.06 o
   2   0   6      12345.27      13438.10       464.45 o
   4   0   6       5246.23       5510.93       219.48 o
   6   0   6        429.30        363.54        17.46 o
   8   0   6       3839.54       3802.58       139.26 o
  10   0   6       1047.18        982.96        40.71 o
  12   0   6        655.61        591.33        34.26 o
  14   0   6        280.73        260.59        18.49 o
  16   0   6        384.91        377.43        24.91 o
  18   0   6        212.66        192.07        18.47 o
  20   0   6       4581.94       4286.29       170.12 o
  22   0   6       1193.75       1087.26        56.11 o
  24   0   6        364.73        345.96        33.85 o
  26   0   6        617.03        566.44        39.78 o
  28   0   6        511.57        509.60        41.53 o
   1   1   6        677.60        750.43        20.61 o
   2   1   6       2620.78       2787.19        67.77 o
   3   1   6       3420.62       3507.30        86.91 o
   4   1   6       4872.41       5031.06       115.39 o
   5   1   6       1028.15       1082.49        29.42 o
   6   1   6       6520.19       7037.12       187.15 o
   7   1   6       1958.86       1992.94        46.79 o
   8   1   6      11257.33      11490.61       254.14 o
   9   1   6       5473.09       5584.09       127.18 o
  10   1   6      10346.61      10379.96       235.84 o
  11   1   6       1098.54       1015.24        27.29 o
  12   1   6       2665.46       2582.68        79.13 o
  13   1   6        240.67        232.45        12.75 o
  14   1   6       2625.07       2500.74        77.95 o
  15   1   6        809.74        787.60        29.62 o
  16   1   6       3817.97       3609.16       106.57 o
  17   1   6        865.43        815.99        28.46 o
  18   1   6        694.80        666.44        25.44 o
  19   1   6        255.03        219.95        14.59 o
  20   1   6         39.00         46.42        10.96 o
  21   1   6        371.46        362.38        19.43 o
  22   1   6         66.01         53.16        10.32 o
  23   1   6          5.41         -4.09         9.02 o
  24   1   6        127.07         98.48        12.47 o
  25   1   6        286.03        292.67        19.36 o
  26   1   6        112.04        122.48        13.33 o
  27   1   6        134.01        138.61        18.70 o
  28   1   6        242.80        221.39        42.72 o
   1   2   6       3812.51       3705.87        91.70 o
   2   2   6       8824.01       9241.30       232.60 o
   3   2   6       3627.55       3894.55        83.00 o
   4   2   6       5154.77       5206.20       124.03 o
   5   2   6       1057.89       1035.27        26.35 o
   6   2   6       2673.82       2633.57        61.46 o
   7   2   6       4023.04       4049.43        99.57 o
   8   2   6        175.99        183.35         7.54 o
   9   2   6       1801.46       1827.89        46.26 o
  10   2   6        812.29        760.42        19.94 o
  11   2   6        763.06        726.44        19.94 o
  12   2   6        167.01        181.09         9.44 o
  13   2   6        353.43        326.34        15.79 o
  14   2   6       1987.80       1908.67        61.90 o
  15   2   6        218.90        231.23        13.95 o
  16   2   6       1015.30       1016.80        35.69 o
  17   2   6        548.27        553.32        21.74 o
  18   2   6        545.43        538.48        22.17 o
  19   2   6        418.64        408.34        20.31 o
  20   2   6        217.25        250.43        18.50 o
  21   2   6        812.40        726.01        34.18 o
  22   2   6        729.60        690.30        33.57 o
  23   2   6         64.46         49.17        14.13 o
  24   2   6        320.50        327.98        24.98 o
  25   2   6         11.14          7.56        14.53 o
  26   2   6         24.70          0.80        15.11 o
  27   2   6        457.31        410.63        51.12 o
   1   3   6        141.53        124.75         8.28 o
   2   3   6        913.57        915.56        30.56 o
   3   3   6       1018.57        947.77        26.64 o
   4   3   6        734.54        718.00        21.93 o
   5   3   6       1137.88       1117.18        30.69 o
   6   3   6       2450.84       2380.03        57.08 o
   7   3   6       2988.96       2897.15        74.56 o
   8   3   6       1223.58       1234.00        33.15 o
   9   3   6       2545.15       2475.90        63.23 o
  10   3   6       3215.67       3239.52        85.98 o
  11   3   6       1678.38       1678.27        45.82 o
  12   3   6       3478.29       3377.48        86.48 o
  13   3   6       2688.19       2755.31       109.48 o
  14   3   6        455.02        487.05        27.22 o
  15   3   6       1415.95       1450.77        64.21 o
  16   3   6        218.93        244.62        18.73 o
  17   3   6        981.38       1055.15        46.64 o
  18   3   6        114.91        134.25        24.35 o
  19   3   6        272.43        278.58        21.76 o
  20   3   6        101.37         95.34        17.45 o
  21   3   6         86.90         86.50        15.40 o
  22   3   6         41.25         44.19        14.48 o
  23   3   6         22.58         32.48        14.82 o
  24   3   6         95.89        118.66        25.60 o
  25   3   6          5.28          8.54        16.59 o
  26   3   6        225.44        228.53        35.87 o
   0   4   6         71.39         72.51        10.52 o
   1   4   6       2328.75       2279.89        58.75 o
   2   4   6        664.74        653.73        21.97 o
   3   4   6       2761.77       2624.39        66.65 o
   4   4   6        302.35        288.36        13.46 o
   5   4   6       2596.87       2523.38        65.60 o
   6   4   6        493.90        468.78        17.53 o
   7   4   6        716.13        691.12        25.16 o
   8   4   6        539.37        553.12        22.03 o
   9   4   6        349.67        346.86        17.49 o
  10   4   6         82.40         85.48         8.61 o
  11   4   6       1837.73       1853.08        60.48 o
  12   4   6        246.80        264.07        21.03 o
  13   4   6        279.95        289.21        21.43 o
  14   4   6         91.96         94.34        18.48 o
  15   4   6        237.08        229.93        28.62 o
  16   4   6        392.26        410.68        38.49 o
  17   4   6        164.75        160.46        17.75 o
  18   4   6         89.64         93.31        13.76 o
  19   4   6        350.43        378.22        27.87 o
  20   4   6         38.45         40.93        13.82 o
  21   4   6        423.29        482.14        33.73 o
  22   4   6        437.95        511.81        34.84 o
  23   4   6        741.67        807.41        47.47 o
  24   4   6        192.85        218.62        29.02 o
   1   5   6        239.90        235.10        13.09 o
   2   5   6        170.84        165.82        11.67 o
   3   5   6         98.32         98.73         9.92 o
   4   5   6        127.66        129.29         9.54 o
   5   5   6       2505.81       2357.35        62.41 o
   6   5   6        396.87        412.44        18.32 o
   7   5   6       2651.95       2638.65        74.63 o
   8   5   6          4.61         -3.72         7.81 o
   9   5   6        935.96        913.48        33.15 o
  10   5   6          9.78          7.65         7.89 o
  11   5   6       1697.99       1735.90        53.30 o
  12   5   6         56.93         59.28         9.38 o
  13   5   6       2296.16       2282.81        81.37 o
  14   5   6        265.02        263.80        27.06 o
  15   5   6        367.12        415.18        39.56 o
  16   5   6        199.82        192.60        38.92 o
  17   5   6         47.12         72.90        31.95 o
  18   5   6         88.14         87.51        45.93 o
  19   5   6         69.08        102.98        47.87 o
  20   5   6         19.71        -27.08        40.13 o
   0   6   6          2.01         -6.20        10.43 o
   1   6   6        808.23        834.99        27.73 o
   2   6   6         15.04         21.69         7.62 o
   3   6   6       1277.95       1276.73        39.34 o
   4   6   6        258.53        312.41        17.35 o
   5   6   6       1364.69       1394.11        44.13 o
   6   6   6          1.93         -0.56         9.42 o
   7   6   6        165.12        171.69        14.27 o
   8   6   6        137.30        159.28        14.45 o
   9   6   6        100.07        111.71        13.25 o
  10   6   6         39.15         46.15        11.45 o
  11   6   6         10.19         21.07        14.93 o
  12   6   6        175.85        182.38        17.51 o
  13   6   6         24.83         32.62        11.19 o
  14   6   6         93.96         99.62        20.52 o
  15   6   6        440.12        423.04        50.59 o
  16   6   6        130.86        117.99        33.17 o
  17   6   6        600.17        649.87        93.53 o
   1   7   6        142.77        150.97        14.70 o
   2   7   6         39.91         52.82        12.87 o
   3   7   6        174.31        209.43        17.54 o
   4   7   6        179.85        188.74        18.07 o
   5   7   6        115.44        121.90        16.11 o
   6   7   6        526.90        557.27        29.67 o
   7   7   6        184.76        204.42        24.90 o
   8   7   6         45.81         33.51        16.91 o
   9   7   6        656.57        680.07        39.33 o
  10   7   6         16.89          8.70        17.47 o
   2   0   7       5807.77       6238.77       226.40 o
   4   0   7        572.66        562.70        26.68 o
   6   0   7       3503.74       3702.30       128.45 o
   8   0   7       7947.04       8318.24       286.02 o
  10   0   7       8506.98       7977.85       306.78 o
  12   0   7       1815.43       1665.14        68.74 o
  14   0   7        196.99        181.55        17.11 o
  16   0   7       6579.66       6379.52       260.24 o
  18   0   7       2508.98       2453.57       111.52 o
  20   0   7        543.91        551.93        36.02 o
  22   0   7         90.01         97.27        17.25 o
  24   0   7        134.57        158.92        20.80 o
  26   0   7         83.28         81.08        18.41 o
  28   0   7       1144.29       1456.12       157.13 o
   0   1   7      12192.82      12524.21       455.91 o
   1   1   7       5941.12       6051.78       145.88 o
   2   1   7       4638.59       4568.65       117.16 o
   3   1   7       1130.83       1186.47        34.38 o
   4   1   7       4298.04       4266.61       103.32 o
   5   1   7         46.66         52.16         4.54 o
   6   1   7       1634.52       1576.19        35.62 o
   7   1   7       3818.92       3874.10        93.98 o
   8   1   7       3138.06       3149.67        79.34 o
   9   1   7        161.31        151.27         7.04 o
  10   1   7         55.33         58.59         5.90 o
  11   1   7       1489.10       1451.90        42.86 o
  12   1   7       1084.03        978.80        33.10 o
  13   1   7        138.44        127.81         9.38 o
  14   1   7        321.60        303.96        14.39 o
  15   1   7        136.04        135.44        10.32 o
  16   1   7       1354.13       1274.92        42.69 o
  17   1   7        531.66        512.69        22.18 o
  18   1   7       2272.11       2181.35        69.18 o
  19   1   7        434.55        444.82        20.07 o
  20   1   7       2063.67       1960.00        62.62 o
  21   1   7        233.78        237.43        15.63 o
  22   1   7        996.57        961.60        38.39 o
  23   1   7        233.46        226.23        16.62 o
  24   1   7        426.02        369.11        22.63 o
  25   1   7         30.96         48.91        11.83 o
  26   1   7        502.08        455.72        25.21 o
  27   1   7        374.10        356.36        22.21 o
   1   2   7        289.96        269.47         9.56 o
   2   2   7        334.54        311.57         9.22 o
   3   2   7       1878.51       1867.11        46.00 o
   4   2   7        587.89        538.88        14.47 o
   5   2   7        450.54        424.39        11.71 o
   6   2   7       1798.98       1648.20        42.10 o
   7   2   7        294.71        306.72        11.61 o
   8   2   7       3565.36       3492.23        85.33 o
   9   2   7       2435.19       2309.21        58.79 o
  10   2   7       1638.74       1640.17        48.63 o
  11   2   7       1568.18       1544.39        45.69 o
  12   2   7       4442.02       4226.94       116.25 o
  13   2   7        268.49        237.24        15.02 o
  14   2   7       1951.63       1769.16        59.29 o
  15   2   7        582.00        562.51        21.80 o
  16   2   7        769.05        753.19        29.67 o
  17   2   7        995.07       1011.37        40.94 o
  18   2   7        477.81        458.57        20.89 o
  19   2   7         64.57         52.40         9.21 o
  20   2   7        157.27        147.27        12.37 o
  21   2   7         71.43         81.25        17.59 o
  22   2   7         25.20         23.02        12.37 o
  23   2   7         40.56         42.35        13.54 o
  24   2   7         82.70        111.49        16.57 o
  25   2   7        220.94        225.75        21.59 o
  26   2   7          8.24          0.81        17.20 o
   0   3   7        757.93        754.85        35.79 o
   1   3   7       6405.24       6271.83       184.84 o
   2   3   7       1130.28       1030.46        35.75 o
   3   3   7       3146.70       3037.88        87.89 o
   4   3   7       4263.63       4081.97       119.17 o
   5   3   7       1539.26       1466.74        49.68 o
   6   3   7       1190.80       1243.17        35.40 o
   7   3   7       2331.27       2344.64        60.75 o
   8   3   7         43.21         38.57         5.54 o
   9   3   7        382.58        367.21        13.64 o
  10   3   7        201.79        193.00        10.72 o
  11   3   7        443.80        436.58        17.33 o
  12   3   7        690.35        654.22        23.70 o
  13   3   7       1374.55       1346.66        52.62 o
  14   3   7       1075.64       1056.81        44.90 o
  15   3   7        115.24        133.17        17.44 o
  16   3   7       1306.78       1292.74        60.39 o
  17   3   7        483.25        480.13        29.03 o
  18   3   7        160.49        174.27        19.73 o
  19   3   7        887.03        975.82        45.61 o
  20   3   7         93.52        121.95        17.54 o
  21   3   7        368.72        451.52        28.08 o
  22   3   7        425.98        449.33        31.20 o
  23   3   7        211.37        235.07        22.29 o
  24   3   7        549.15        578.36        36.35 o
  25   3   7        335.10        433.91        32.93 o
   1   4   7         51.55         48.65         7.18 o
   2   4   7        803.90        765.94        25.47 o
   3   4   7        745.74        711.45        23.50 o
   4   4   7       1713.59       1668.26        47.67 o
   5   4   7        879.25        889.83        27.64 o
   6   4   7        219.13        219.76        13.30 o
   7   4   7       3479.85       3358.22        92.44 o
   8   4   7        340.56        338.35        18.39 o
   9   4   7        947.61        943.47        27.18 o
  10   4   7        349.26        394.17        20.45 o
  11   4   7       1101.24       1091.70        40.00 o
  12   4   7       1716.39       1713.95        70.32 o
  13   4   7       1967.15       1989.88        74.35 o
  14   4   7        347.30        350.65        27.38 o
  15   4   7        777.67        793.41        49.04 o
  16   4   7        155.20        152.41        17.34 o
  17   4   7        187.21        194.76        19.49 o
  18   4   7         32.95         24.95        11.44 o
  19   4   7        165.10        174.69        19.50 o
  20   4   7        240.49        226.11        22.72 o
  21   4   7        215.17        225.27        33.55 o
  22   4   7         71.91         71.10        17.49 o
  23   4   7         29.64         16.41        19.61 o
   0   5   7        160.85        165.28        18.67 o
   1   5   7       2109.51       2064.22        61.86 o
   2   5   7         57.15         60.63         8.70 o
   3   5   7       4600.70       4435.34       115.81 o
   4   5   7        108.13        101.22         9.37 o
   5   5   7       1759.08       1739.81        50.03 o
   6   5   7         42.69         37.01         7.07 o
   7   5   7        532.02        518.70        21.02 o
   8   5   7          9.12          1.37         7.84 o
   9   5   7         57.06         59.71        12.47 o
  10   5   7         47.89         37.45         9.78 o
  11   5   7        178.10        184.02        14.16 o
  12   5   7        120.85        130.32        12.43 o
  13   5   7        192.88        186.99        15.79 o
  14   5   7         22.49         20.80        11.51 o
  15   5   7        676.78        661.46        45.23 o
  16   5   7          2.05         25.14        30.59 o
  17   5   7        471.03        546.47        67.69 o
  18   5   7          3.32         10.76        31.00 o
  19   5   7         11.99         48.49        32.88 o
   1   6   7         19.41         26.75         8.75 o
   2   6   7        178.31        185.81        12.56 o
   3   6   7         96.40         93.65         9.84 o
   4   6   7        108.96        124.49        12.81 o
   5   6   7       1584.55       1591.52        46.78 o
   6   6   7        367.39        376.17        19.72 o
   7   6   7       1098.18       1154.27        39.84 o
   8   6   7        148.47        168.05        13.93 o
   9   6   7        411.58        441.31        22.41 o
  10   6   7          1.91         14.01        11.09 o
  11   6   7       1241.27       1347.21        51.20 o
  12   6   7         72.99         72.00        13.71 o
  13   6   7       1010.27       1061.27        45.67 o
  14   6   7        179.19        232.20        21.39 o
  15   6   7        433.97        508.10        53.65 o
  16   6   7          1.38         14.62        29.16 o
   0   7   7         58.01         31.51        13.00 o
   1   7   7        759.54        763.83        34.15 o
   2   7   7        469.69        530.55        28.02 o
   3   7   7        437.60        415.12        25.39 o
   4   7   7        112.91        122.57        20.68 o
   5   7   7        100.17        105.05        15.55 o
   6   7   7        293.57        314.84        25.25 o
   7   7   7        381.01        398.77        27.02 o
   8   7   7         32.39         26.53        23.19 o
   9   7   7         80.37         96.20        29.06 o
   0   0   8      18896.47      20469.58       928.50 o
   2   0   8      14413.21      15681.59       479.19 o
   4   0   8       9955.26      10415.16       337.12 o
   6   0   8       7943.61       8756.39       365.39 o
   8   0   8       2207.41       2239.15        83.67 o
  10   0   8        325.31        333.89        22.40 o
  12   0   8        792.79        731.17        38.30 o
  14   0   8       1844.64       1830.73        77.30 o
  16   0   8       1293.98       1192.17        55.67 o
  18   0   8       1184.92       1208.63        64.07 o
  20   0   8       2456.12       2418.24       112.26 o
  22   0   8        432.16        466.69        30.51 o
  24   0   8        245.17        221.55        28.18 o
  26   0   8       1037.95       1007.85        57.88 o
   1   1   8        445.81        461.62        14.15 o
   2   1   8       2170.09       2294.01        52.49 o
   3   1   8       1113.88       1193.81        34.30 o
   4   1   8       3526.12       3656.19        98.65 o
   5   1   8        102.55        107.07         5.78 o
   6   1   8       3466.57       3646.52        84.20 o
   7   1   8        496.46        552.98        19.31 o
   8   1   8       3491.58       3301.81        86.60 o
   9   1   8        707.25        629.65        20.93 o
  10   1   8       4330.18       4215.34       117.92 o
  11   1   8        481.29        436.21        18.73 o
  12   1   8       3373.46       3163.90        99.47 o
  13   1   8        440.77        419.30        16.54 o
  14   1   8       1670.57       1626.31        48.64 o
  15   1   8       1172.68       1107.49        35.70 o
  16   1   8        481.73        478.01        21.82 o
  17   1   8        788.32        805.04        29.29 o
  18   1   8        781.87        697.85        25.84 o
  19   1   8         58.16         64.39        10.92 o
  20   1   8        301.89        247.47        17.06 o
  21   1   8        453.11        421.46        22.30 o
  22   1   8         77.85         62.81        11.51 o
  23   1   8        107.62         89.60        13.21 o
  24   1   8          9.60         -3.22        10.66 o
  25   1   8        145.34        142.94        15.53 o
  26   1   8        138.18        147.83        19.05 o
  27   1   8        133.43        135.80        20.67 o
   0   2   8       3944.46       4002.53       123.13 o
   1   2   8       1608.37       1491.93        39.83 o
   2   2   8       5737.53       5691.94       141.89 o
   3   2   8       3401.64       3257.04        88.85 o
   4   2   8       3309.19       3207.72        78.83 o
   5   2   8       2089.66       2079.98        50.26 o
   6   2   8        922.11        896.59        25.14 o
   7   2   8       2945.89       2924.63        81.64 o
   8   2   8        145.87        132.33         9.04 o
   9   2   8         36.43         45.90         6.09 o
  10   2   8        362.66        340.32        15.02 o
  11   2   8        511.07        497.12        19.34 o
  12   2   8        208.72        205.13        13.30 o
  13   2   8         91.03         89.34         9.42 o
  14   2   8        707.45        700.43        26.07 o
  15   2   8       1012.94        959.22        33.26 o
  16   2   8        226.78        259.46        16.84 o
  17   2   8        393.02        412.45        21.40 o
  18   2   8        470.86        500.12        23.66 o
  19   2   8        887.34        846.02        33.99 o
  20   2   8        669.64        667.64        29.14 o
  21   2   8        327.55        313.17        18.82 o
  22   2   8        708.07        743.23        31.04 o
  23   2   8        214.60        198.60        18.85 o
  24   2   8        528.49        496.17        31.01 o
  25   2   8        233.66        204.08        21.42 o
  26   2   8        296.39        264.44        44.09 o
   1   3   8        134.09        115.09         9.02 o
   2   3   8        661.30        640.12        21.46 o
   3   3   8        486.13        433.54        18.73 o
   4   3   8        823.24        818.00        27.91 o
   5   3   8       1161.23       1100.86        32.94 o
   6   3   8       2780.11       2658.23        84.90 o
   7   3   8       1775.65       1784.77        59.17 o
   8   3   8       2031.51       2015.04        64.25 o
   9   3   8       2408.99       2348.26        72.87 o
  10   3   8       2583.46       2535.70        67.86 o
  11   3   8       1737.76       1694.14        56.89 o
  12   3   8       3525.42       3429.89       117.00 o
  13   3   8       1765.90       1766.61        66.78 o
  14   3   8        993.78        975.72        43.35 o
  15   3   8       1273.34       1233.23        46.95 o
  16   3   8        447.05        458.32        25.53 o
  17   3   8         93.28        116.27        22.89 o
  18   3   8         62.21         84.71        15.27 o
  19   3   8         65.67         84.32        15.96 o
  20   3   8        473.89        525.45        34.77 o
  21   3   8         21.23         18.34        13.47 o
  22   3   8        244.90        261.69        24.02 o
  23   3   8        140.66        131.64        21.16 o
  24   3   8        144.31        190.95        22.56 o
  25   3   8         90.43         87.05        30.82 o
   0   4   8       1349.61       1382.17        61.11 o
   1   4   8       1821.68       1817.04        53.12 o
   2   4   8        417.90        421.07        17.85 o
   3   4   8       4915.99       4709.88       127.87 o
   4   4   8        399.40        407.39        16.08 o
   5   4   8       2734.53       2600.70        77.86 o
   6   4   8        497.72        550.96        20.47 o
   7   4   8        420.05        423.74        16.97 o
   8   4   8          1.29         -6.26         6.26 o
   9   4   8        967.08        960.77        31.55 o
  10   4   8        302.14        310.32        15.99 o
  11   4   8       1506.57       1456.36        50.32 o
  12   4   8        117.80        125.20        12.93 o
  13   4   8         20.15         25.70        13.54 o
  14   4   8         82.13         84.72        13.56 o
  15   4   8        781.02        789.72        47.28 o
  16   4   8        247.86        247.61        23.16 o
  17   4   8       1417.94       1383.99        73.62 o
  18   4   8        157.82        166.40        35.33 o
  19   4   8        244.47        255.07        24.47 o
  20   4   8         10.85         20.67        22.59 o
  21   4   8        423.60        421.30        45.52 o
  22   4   8         56.21         44.44        17.98 o
  23   4   8        480.41        463.34        45.38 o
   1   5   8        165.94        157.64        11.03 o
   2   5   8         89.75         74.77         9.78 o
   3   5   8        139.33        168.57        11.81 o
   4   5   8        169.85        165.68        12.31 o
   5   5   8       1307.85       1321.68        40.49 o
   6   5   8        358.65        328.74        17.31 o
   7   5   8       1077.19       1062.87        34.98 o
   8   5   8        117.59        130.16        12.74 o
   9   5   8        516.82        577.94        24.86 o
  10   5   8        118.66        120.33        15.71 o
  11   5   8       1330.38       1357.25        45.01 o
  12   5   8         18.67         27.62        10.08 o
  13   5   8       1476.75       1493.86        65.84 o
  14   5   8          4.25          7.56        11.92 o
  15   5   8        682.33        690.11        40.56 o
  16   5   8        276.18        270.23        23.24 o
  17   5   8        593.03        520.23        58.12 o
  18   5   8        120.43        103.89        56.57 o
  19   5   8         89.31         42.69        35.66 o
  20   5   8        108.35        146.01        61.89 o
   0   6   8        586.98        586.68        32.15 o
   1   6   8       1452.42       1410.11        41.92 o
   2   6   8         50.69         58.80         9.85 o
   3   6   8        571.13        600.28        23.93 o
   4   6   8        784.50        735.32        26.81 o
   5   6   8        632.71        640.41        25.98 o
   6   6   8        178.88        179.51        14.55 o
   7   6   8        323.02        369.82        21.29 o
   8   6   8        143.24        175.48        15.14 o
   9   6   8         28.25         46.81        11.62 o
  10   6   8         64.62         76.93        13.14 o
  11   6   8        263.61        300.93        19.59 o
  12   6   8        149.86        161.19        17.39 o
  13   6   8        122.70        155.53        18.09 o
  14   6   8        107.26        121.76        17.77 o
  15   6   8         38.29         35.03        31.47 o
   1   7   8        233.14        250.31        16.82 o
   2   7   8         66.59         62.33        13.88 o
   3   7   8         67.95         56.24        14.40 o
   4   7   8          9.66         -2.31        13.23 o
   5   7   8        144.77        170.80        23.24 o
   6   7   8        397.11        439.79        43.92 o
   7   7   8        215.06        244.81        40.77 o
   2   0   9       1802.26       2059.05        71.94 o
   4   0   9       1358.92       1343.47        46.84 o
   6   0   9      12337.98      12873.74       456.77 o
   8   0   9       6576.87       6581.91       239.67 o
  10   0   9       4113.44       4252.74       236.49 o
  12   0   9       7762.66       7516.85       307.51 o
  14   0   9       5111.68       4941.85       187.54 o
  16   0   9        940.83        948.89        48.71 o
  18   0   9        906.23        832.96        46.13 o
  20   0   9        590.12        667.49        35.08 o
  22   0   9        154.96        124.92        19.49 o
  24   0   9        729.17        736.25        44.02 o
  26   0   9        654.35        677.33        49.56 o
   0   1   9       9973.05      10706.71       419.76 o
   1   1   9        916.29        921.46        26.36 o
   2   1   9       3688.27       3668.18        94.59 o
   3   1   9       1075.21       1053.81        24.89 o
   4   1   9       5498.86       5748.05       141.33 o
   5   1   9       1417.19       1523.07        38.90 o
   6   1   9       4679.58       4905.29       122.02 o
   7   1   9        922.47        875.82        27.80 o
   8   1   9        722.82        710.01        25.88 o
   9   1   9        675.09        680.73        22.31 o
  10   1   9        901.63        852.27        26.33 o
  11   1   9         18.76         30.03         6.77 o
  12   1   9        516.60        488.51        19.86 o
  13   1   9        140.95        115.78         9.88 o
  14   1   9        182.79        172.95        13.22 o
  15   1   9        783.04        732.47        28.27 o
  16   1   9        289.53        308.90        16.86 o
  17   1   9        199.59        216.55        15.16 o
  18   1   9        895.68        913.97        36.91 o
  19   1   9        174.96        148.24        14.04 o
  20   1   9        384.63        389.33        22.77 o
  21   1   9         25.00         19.10        10.54 o
  22   1   9        286.30        293.87        19.23 o
  23   1   9        231.46        237.02        18.07 o
  24   1   9        385.22        345.64        22.33 o
  25   1   9         64.54         59.88        13.46 o
  26   1   9        297.72        307.64        21.47 o
   1   2   9       1534.78       1550.36        41.82 o
   2   2   9        497.29        486.56        18.29 o
   3   2   9        633.09        591.29        21.15 o
   4   2   9        486.83        437.74        14.71 o
   5   2   9       2188.43       2107.74        54.89 o
   6   2   9       3056.50       3023.11        93.60 o
   7   2   9       2196.68       2132.05        61.09 o
   8   2   9       1528.41       1481.13        44.36 o
   9   2   9       1484.54       1487.99        50.28 o
  10   2   9       5588.93       5680.25       158.80 o
  11   2   9       2767.42       2728.28        81.61 o
  12   2   9       1109.88       1090.53        34.75 o
  13   2   9       2654.54       2614.12        79.61 o
  14   2   9       3375.77       3205.29       103.70 o
  15   2   9        256.09        279.24        16.95 o
  16   2   9        393.24        371.86        19.76 o
  17   2   9       1088.09       1053.09        40.68 o
  18   2   9        205.69        226.70        18.26 o
  19   2   9        330.33        339.36        20.89 o
  20   2   9        259.90        269.93        18.18 o
  21   2   9        214.52        235.14        17.17 o
  22   2   9        158.29        153.20        14.28 o
  23   2   9         61.29         70.12        11.20 o
  24   2   9          1.78          9.14        14.25 o
  25   2   9        315.74        334.45        44.03 o
  26   2   9        151.18        178.41        67.20 o
   0   3   9       2221.31       2119.80        79.61 o
   1   3   9       1771.44       1627.03        57.03 o
   2   3   9       1655.56       1568.70        50.45 o
   3   3   9       2042.23       1878.00        61.66 o
   4   3   9       1709.29       1677.30        60.18 o
   5   3   9        915.18        924.41        29.41 o
   6   3   9        888.29        825.95        26.01 o
   7   3   9        802.26        826.65        37.24 o
   8   3   9       2727.93       2653.45        86.22 o
   9   3   9        230.63        239.94        14.26 o
  10   3   9        183.35        194.32        13.01 o
  11   3   9        109.29        115.40        10.38 o
  12   3   9        431.64        433.65        23.11 o
  13   3   9        191.08        193.49        15.90 o
  14   3   9        386.26        359.69        22.47 o
  15   3   9        284.58        285.06        18.16 o
  16   3   9         29.99         36.88        12.94 o
  17   3   9        642.03        590.90        31.82 o
  18   3   9        535.64        511.65        36.22 o
  19   3   9        298.11        341.03        48.00 o
  20   3   9        715.75        783.84        43.57 o
  21   3   9        251.69        242.53        24.99 o
  22   3   9        437.01        416.31        36.22 o
  23   3   9        513.82        587.02        36.14 o
  24   3   9         17.40        -10.29        16.78 o
   1   4   9        457.94        437.07        17.78 o
   2   4   9        214.38        233.29        13.56 o
   3   4   9       1288.21       1226.89        39.70 o
   4   4   9        186.25        205.22        12.55 o
   5   4   9       2137.59       2012.34        57.10 o
   6   4   9        408.29        370.34        17.39 o
   7   4   9        581.98        628.12        25.82 o
   8   4   9        220.69        228.92        14.56 o
   9   4   9       5018.05       4891.80       158.57 o
  10   4   9        293.25        312.32        16.39 o
  11   4   9       2314.29       2278.19        73.43 o
  12   4   9        127.82        114.18        10.55 o
  13   4   9        593.03        578.80        44.90 o
  14   4   9        168.39        164.06        18.64 o
  15   4   9       1462.55       1358.12        72.23 o
  16   4   9         17.79          6.77        12.18 o
  17   4   9        553.39        520.51        36.05 o
  18   4   9        211.27        231.51        24.66 o
  19   4   9        124.09        127.58        40.56 o
  20   4   9         44.11         19.44        20.83 o
  21   4   9        100.67         85.74        24.54 o
  22   4   9        109.75        106.69        23.67 o
   0   5   9        139.59        131.86        15.93 o
   1   5   9       1521.90       1497.77        42.24 o
   2   5   9         76.83         77.89         9.90 o
   3   5   9        852.05        870.57        28.95 o
   4   5   9         38.18         26.65         8.90 o
   5   5   9        546.23        558.52        22.57 o
   6   5   9         57.38         57.51         9.55 o
   7   5   9        479.51        517.02        20.53 o
   8   5   9         28.51         27.16         8.24 o
   9   5   9        310.88        333.96        20.87 o
  10   5   9         34.93         43.19        11.13 o
  11   5   9        389.39        419.37        25.24 o
  12   5   9        137.67        153.55        15.59 o
  13   5   9         96.04         91.46        14.26 o
  14   5   9        203.19        200.27        19.71 o
  15   5   9        388.14        350.03        28.48 o
  16   5   9          0.49          4.12        11.56 o
  17   5   9         87.98         92.18        16.23 o
  18   5   9         15.88         18.96        32.83 o
  19   5   9        668.78        889.04       106.85 o
   1   6   9         24.99         18.40         8.97 o
   2   6   9        291.72        319.15        16.83 o
   3   6   9        187.58        214.13        13.99 o
   4   6   9         32.33         45.64        10.54 o
   5   6   9        350.13        332.82        18.36 o
   6   6   9          7.04         13.10        13.37 o
   7   6   9        666.77        697.04        28.91 o
   8   6   9        246.66        265.29        18.83 o
   9   6   9       1231.46       1248.27        42.29 o
  10   6   9        171.00        170.51        15.89 o
  11   6   9        402.31        429.95        26.66 o
  12   6   9         77.21         68.77        15.01 o
  13   6   9        456.93        469.82        46.69 o
  14   6   9          2.99          1.28        22.87 o
   0   7   9        518.25        513.91        41.22 o
   1   7   9        380.07        410.40        25.24 o
   2   7   9        209.89        257.59        38.86 o
   3   7   9        542.35        622.53        54.62 o
   4   7   9         40.06         14.86        35.37 o
   5   7   9        439.44        430.26        77.84 o
   0   0  10       5388.64       5467.91       270.08 o
   2   0  10       3499.10       3185.05       108.05 o
   4   0  10       7649.40       7539.34       277.68 o
   6   0  10       2289.24       2251.80        81.86 o
   8   0  10        242.67        245.32        23.53 o
  10   0  10        426.67        383.27        25.12 o
  12   0  10       1137.50       1135.64        53.32 o
  14   0  10       2306.85       2203.37        94.77 o
  16   0  10        753.89        781.16        43.05 o
  18   0  10       1054.25       1016.85        45.09 o
  20   0  10        950.91        930.71        50.20 o
  22   0  10       1084.95       1026.12        55.33 o
  24   0  10       1272.37       1274.41        73.44 o
  26   0  10        353.79        275.06        52.22 o
   1   1  10       1679.91       1723.12        43.65 o
   2   1  10        168.88        190.18         9.35 o
   3   1  10        255.22        261.08        10.10 o
   4   1  10       1789.83       1839.79        44.47 o
   5   1  10       1949.97       1929.60        49.89 o
   6   1  10       2006.79       1907.90        58.37 o
   7   1  10       1280.08       1321.41        39.09 o
   8   1  10       1406.61       1268.40        37.86 o
   9   1  10          8.71          5.06         5.61 o
  10   1  10       1433.77       1421.92        49.49 o
  11   1  10        177.19        188.59        12.91 o
  12   1  10       3688.29       3654.72       115.47 o
  13   1  10       1966.76       1868.03        62.49 o
  14   1  10       2959.70       2895.08        93.12 o
  15   1  10         76.62         74.96        10.37 o
  16   1  10        242.72        220.37        15.48 o
  17   1  10        622.65        592.14        27.44 o
  18   1  10        834.49        794.87        33.94 o
  19   1  10         92.19         86.81        12.75 o
  20   1  10        468.71        453.34        24.01 o
  21   1  10         49.99         71.44        12.68 o
  22   1  10         71.20         73.28        13.16 o
  23   1  10         60.27         55.78        12.79 o
  24   1  10        424.03        409.01        24.93 o
  25   1  10        275.64        285.31        21.10 o
  26   1  10         53.03         55.14        34.57 o
   0   2  10      10490.57      10215.65       450.83 o
   1   2  10        234.91        233.96        12.68 o
   2   2  10       3401.43       3118.44       104.63 o
   3   2  10       4706.03       4602.18       136.09 o
   4   2  10       2276.83       2245.52        61.82 o
   5   2  10       1503.05       1427.13        45.58 o
   6   2  10       2285.43       2273.36        70.85 o
   7   2  10         17.78         15.60         6.47 o
   8   2  10       2415.71       2329.81        73.67 o
   9   2  10          7.71         19.49         7.63 o
  10   2  10        488.13        446.34        21.07 o
  11   2  10        124.04        118.09        11.50 o
  12   2  10        686.78        711.67        30.12 o
  13   2  10        136.85        149.49        12.56 o
  14   2  10        243.89        245.61        16.85 o
  15   2  10       1716.96       1624.93        56.30 o
  16   2  10        963.50        931.74        35.05 o
  17   2  10        951.76        938.84        36.21 o
  18   2  10       1034.37       1055.01        40.15 o
  19   2  10          0.26         -5.85         9.59 o
  20   2  10        703.64        700.63        32.80 o
  21   2  10        117.24        115.21        13.39 o
  22   2  10        198.69        185.97        16.43 o
  23   2  10        626.78        667.13        30.99 o
  24   2  10         63.41         45.95        11.81 o
  25   2  10        121.37        166.47        44.82 o
   1   3  10         56.69         61.75         8.06 o
   2   3  10       1172.84       1156.56        36.68 o
   3   3  10        133.98        139.44         9.83 o
   4   3  10         49.33         44.07         7.97 o
   5   3  10       2719.95       2582.21        98.36 o
   6   3  10        488.97        525.30        22.20 o
   7   3  10        294.51        301.90        18.71 o
   8   3  10       1200.23       1162.71        39.44 o
   9   3  10        649.26        677.38        29.69 o
  10   3  10       2232.92       2162.65        81.85 o
  11   3  10       1000.15       1006.53        37.79 o
  12   3  10        994.02        980.67        44.14 o
  13   3  10        901.23        898.87        46.37 o
  14   3  10        241.04        231.55        23.92 o
  15   3  10       1163.05       1169.07        52.71 o
  16   3  10        328.64        357.25        22.54 o
  17   3  10        287.35        292.80        19.85 o
  18   3  10        919.24        853.08        39.38 o
  19   3  10        423.46        392.33        24.30 o
  20   3  10        187.54        196.98        23.80 o
  21   3  10        140.36        133.17        21.42 o
  22   3  10         60.18         68.46        20.01 o
  23   3  10         39.16         38.78        19.80 o
  24   3  10         65.40         84.61        62.37 o
   0   4  10       1956.41       1933.57        81.96 o
   1   4  10       4005.55       3839.72       110.06 o
   2   4  10         33.99         37.96         8.70 o
   3   4  10       1536.43       1536.13        49.60 o
   4   4  10        379.09        370.17        18.21 o
   5   4  10       1297.60       1242.32        41.20 o
   6   4  10        147.99        148.69        12.04 o
   7   4  10        904.79        920.77        32.03 o
   8   4  10        902.73        849.79        31.37 o
   9   4  10        259.15        253.91        17.31 o
  10   4  10         25.10         29.85         9.54 o
  11   4  10        263.58        254.42        16.35 o
  12   4  10        141.11        163.06        15.03 o
  13   4  10        175.90        158.68        17.31 o
  14   4  10         75.49         71.65        10.03 o
  15   4  10         46.86         44.04        15.54 o
  16   4  10        174.51        175.31        24.11 o
  17   4  10        299.50        305.99        28.83 o
  18   4  10        287.89        311.16        29.62 o
  19   4  10        948.53        988.68        60.89 o
  20   4  10        286.58        345.57        43.96 o
  21   4  10        302.03        292.22        36.26 o
   1   5  10        328.02        330.69        16.82 o
   2   5  10        407.49        395.23        18.27 o
   3   5  10        677.14        666.71        24.13 o
   4   5  10         77.02         74.19        10.49 o
   5   5  10        245.62        247.81        16.36 o
   6   5  10         10.14          6.28        10.80 o
   7   5  10        625.39        607.31        25.32 o
   8   5  10         17.64         12.18         9.08 o
   9   5  10       2281.66       2244.66        72.34 o
  10   5  10         57.80         55.15         9.36 o
  11   5  10       1481.75       1545.03        58.92 o
  12   5  10        161.89        217.78        27.06 o
  13   5  10        155.21        172.28        20.31 o
  14   5  10        136.37        156.23        24.03 o
  15   5  10        677.76        637.27        43.63 o
  16   5  10         64.94         46.78        23.10 o
  17   5  10        516.93        582.06        40.69 o
  18   5  10        137.68        137.51        21.93 o
   0   6  10        255.06        287.42        23.74 o
   1   6  10       2027.56       1964.45        61.39 o
   2   6  10        253.08        251.35        16.95 o
   3   6  10       1029.77        983.48        34.07 o
   4   6  10         48.28         28.54        10.00 o
   5   6  10        543.20        526.42        24.16 o
   6   6  10         89.10         90.74        10.89 o
   7   6  10        687.35        710.40        32.19 o
   8   6  10        144.78        184.75        16.74 o
   9   6  10        230.63        271.67        19.56 o
  10   6  10          3.43         -6.26        12.39 o
  11   6  10         98.03        109.66        15.75 o
  12   6  10        111.44        118.16        18.47 o
  13   6  10        223.83        279.29        27.15 o
   2   0  11        683.86        667.77        26.42 o
   4   0  11       1371.17       1315.09        51.07 o
   6   0  11       6125.80       6091.99       231.11 o
   8   0  11       4479.22       4620.66       194.51 o
  12   0  11       4856.26       4824.68       199.52 o
  14   0  11       2276.58       2361.38       105.73 o
  16   0  11        546.10        533.90        33.48 o
  18   0  11        104.70        102.04        16.77 o
  20   0  11        717.87        832.17        50.05 o
  22   0  11        230.90        196.41        26.66 o
  24   0  11         17.08         38.04        20.77 o
   0   1  11       1096.56       1016.46        45.92 o
   1   1  11        413.53        434.43        15.32 o
   2   1  11       6289.76       6488.86       154.75 o
   3   1  11       2971.01       3003.15        75.16 o
   4   1  11       3741.40       3560.75        97.81 o
   5   1  11        268.55        249.82        12.45 o
   6   1  11       1726.79       1711.19        49.38 o
   7   1  11        176.59        186.59        11.10 o
   8   1  11         68.25         69.44         8.20 o
   9   1  11         11.31          3.59         6.71 o
  10   1  11        353.72        358.37        17.71 o
  11   1  11        474.09        503.04        21.82 o
  12   1  11        213.08        213.10        14.36 o
  13   1  11         65.26         54.12         9.85 o
  14   1  11        420.38        473.21        22.36 o
  15   1  11        350.64        341.19        19.49 o
  16   1  11       1575.26       1590.80        55.18 o
  17   1  11         48.09         56.40        11.38 o
  18   1  11        201.00        181.01        15.30 o
  19   1  11         10.04          7.73        10.62 o
  20   1  11        295.76        321.63        22.42 o
  21   1  11        177.82        189.60        17.03 o
  22   1  11       1416.09       1344.58        50.43 o
  23   1  11        483.01        466.68        26.51 o
  24   1  11        672.68        628.25        31.30 o
  25   1  11         23.27          5.68        20.33 o
   1   2  11        115.11        125.14        10.97 o
   2   2  11       1628.47       1514.52        57.73 o
   3   2  11        323.17        292.10        14.45 o
   4   2  11       2930.58       3029.06        93.63 o
   5   2  11       3282.20       3129.35       105.41 o
   6   2  11        584.34        600.19        24.46 o
   7   2  11        824.89        801.80        29.52 o
   8   2  11       5893.32       5831.12       180.02 o
   9   2  11        301.35        318.62        16.55 o
  10   2  11       1468.02       1499.30        51.62 o
  11   2  11        506.06        486.27        24.52 o
  12   2  11       2048.34       2037.87        75.24 o
  13   2  11        728.32        736.92        35.01 o
  14   2  11         17.46         21.51        10.31 o
  15   2  11       1062.02       1034.61        43.24 o
  16   2  11       1909.95       1909.93        60.98 o
  17   2  11        235.93        244.11        20.04 o
  18   2  11        411.67        423.47        28.20 o
  19   2  11         49.13         39.62        11.89 o
  20   2  11         83.28         86.50        13.53 o
  21   2  11        219.22        218.92        25.70 o
  22   2  11          6.01          3.55        11.54 o
  23   2  11        106.18         97.23        15.34 o
  24   2  11         18.92         47.95        19.35 o
   0   3  11       3142.12       2880.35       132.13 o
   1   3  11       2488.06       2399.60        74.25 o
   2   3  11        998.09        943.74        33.68 o
   3   3  11       1153.48       1068.42        36.68 o
   4   3  11        509.01        562.17        25.43 o
   5   3  11       2344.14       2309.34        77.15 o
   6   3  11        609.35        573.36        25.40 o
   7   3  11       1300.44       1259.11        45.63 o
   8   3  11        964.41        936.59        41.21 o
   9   3  11        898.24        853.53        39.15 o
  10   3  11        153.40        169.96        15.34 o
  11   3  11         96.84         92.30        12.86 o
  12   3  11        159.71        187.62        18.13 o
  13   3  11         15.06         15.45        11.24 o
  14   3  11        240.02        269.59        24.37 o
  15   3  11        287.81        317.35        30.14 o
  16   3  11         29.55         45.19        12.77 o
  17   3  11        242.65        257.63        36.13 o
  18   3  11         31.80         43.45        12.83 o
  19   3  11        212.96        209.61        23.79 o
  20   3  11        920.33        929.11        47.99 o
  21   3  11        351.16        413.27        41.13 o
  22   3  11        176.76        202.97        26.13 o
  23   3  11        326.40        437.02        91.86 o
   1   4  11        155.73        182.18        13.27 o
   2   4  11        929.57        868.25        31.60 o
   3   4  11        292.89        316.38        19.18 o
   4   4  11        163.87        169.24        13.82 o
   5   4  11        489.18        501.54        23.31 o
   6   4  11        535.36        536.88        24.57 o
   7   4  11       1255.69       1229.45        42.76 o
   8   4  11        986.85        970.17        36.08 o
   9   4  11       1765.25       1790.96        63.49 o
  10   4  11       1364.52       1354.87        48.71 o
  11   4  11       1792.07       1748.58        71.12 o
  12   4  11         13.63         16.79        13.82 o
  13   4  11       1173.66       1102.73        50.96 o
  14   4  11          0.42         -1.93         9.87 o
  15   4  11        309.91        326.26        23.73 o
  16   4  11        263.66        258.53        27.73 o
  17   4  11        631.95        729.41        49.96 o
  18   4  11        220.52        198.70        25.70 o
  19   4  11         60.17         71.63        20.07 o
  20   4  11         58.43         82.22        23.07 o
   0   5  11        325.80        325.20        23.86 o
   1   5  11       1566.91       1479.16        45.20 o
   2   5  11         23.49         17.53         9.31 o
   3   5  11       1296.17       1301.48        44.27 o
   4   5  11        171.79        171.06        13.94 o
   5   5  11        265.04        253.83        16.34 o
   6   5  11         22.06         13.61        10.18 o
   7   5  11       1220.60       1146.98        45.06 o
   8   5  11          0.86          0.09         9.51 o
   9   5  11        446.69        382.24        23.73 o
  10   5  11         31.87         28.52        12.97 o
  11   5  11        203.42        207.10        14.77 o
  12   5  11         36.21         42.85        23.24 o
  13   5  11        115.61        120.82        20.48 o
  14   5  11         19.23         27.16        15.94 o
  15   5  11        105.77        120.75        19.93 o
  16   5  11         98.95        113.28        20.78 o
  17   5  11        334.51        298.01        35.70 o
   1   6  11         54.16         57.82        12.50 o
   2   6  11         73.11         59.33        11.82 o
   3   6  11        508.33        517.83        23.88 o
   4   6  11          8.39        -10.25        10.25 o
   5   6  11        279.52        283.08        17.84 o
   6   6  11        180.56        208.02        15.38 o
   7   6  11        571.63        597.59        26.19 o
   8   6  11         80.90         74.58        14.80 o
   9   6  11       1186.26       1217.35        48.86 o
  10   6  11         89.18        134.95        17.25 o
  11   6  11        537.71        551.60        32.85 o
  12   6  11         41.11         52.29        18.60 o
   0   0  12       5527.66       5535.49       283.89 o
   2   0  12       9863.82      10634.83       386.77 o
   4   0  12       2959.75       2925.23       115.35 o
   6   0  12       1220.94       1194.14        54.07 o
   8   0  12       3128.66       3076.20       126.70 o
  10   0  12        133.98        144.21        16.42 o
  12   0  12        638.61        599.04        33.84 o
  14   0  12        540.17        599.90        36.41 o
  16   0  12        979.84        980.64        68.52 o
  18   0  12       2050.27       2122.13       104.79 o
  20   0  12        350.69        314.58        31.66 o
  22   0  12       1411.81       1446.34        83.63 o
  24   0  12         68.77         93.31        26.19 o
   1   1  12        141.38        131.98         8.42 o
   2   1  12        567.55        574.71        16.91 o
   3   1  12        212.49        208.97        12.36 o
   4   1  12        720.66        676.70        27.49 o
   5   1  12        437.24        417.81        19.84 o
   6   1  12       1974.34       1930.99        61.48 o
   7   1  12         68.60         72.50         9.62 o
   8   1  12       2302.48       2290.51        69.28 o
   9   1  12        486.58        485.95        20.32 o
  10   1  12       2953.61       2900.67        82.86 o
  11   1  12        644.02        652.25        25.37 o
  12   1  12       2985.53       2914.30        95.37 o
  13   1  12        234.61        283.94        17.71 o
  14   1  12       1841.15       1795.89        60.12 o
  15   1  12        486.83        466.28        23.77 o
  16   1  12       1077.90       1072.12        39.15 o
  17   1  12        577.00        568.01        26.79 o
  18   1  12        733.02        732.08        34.01 o
  19   1  12        215.79        212.80        17.86 o
  20   1  12        450.76        505.75        26.97 o
  21   1  12        153.43        152.09        16.64 o
  22   1  12        135.25        164.22        23.81 o
  23   1  12          9.10          6.28        13.25 o
  24   1  12          2.18         -8.78        14.42 o
   0   2  12       6054.10       5891.56       314.92 o
   1   2  12       4012.89       3874.39       127.34 o
   2   2  12        900.30        856.45        36.41 o
   3   2  12       4443.96       4344.60       162.97 o
   4   2  12        893.98        936.87        35.81 o
   5   2  12       1005.61        978.51        40.76 o
   6   2  12       2037.82       1989.29        70.90 o
   7   2  12       1676.68       1610.37        60.57 o
   8   2  12        341.48        344.59        18.87 o
   9   2  12        306.26        289.11        18.70 o
  10   2  12         53.22         68.71        11.20 o
  11   2  12        429.41        446.61        23.62 o
  12   2  12        136.15        161.05        16.50 o
  13   2  12        367.59        400.71        22.41 o
  14   2  12        404.12        456.38        25.33 o
  15   2  12        353.08        365.09        23.28 o
  16   2  12        223.14        243.53        18.26 o
  17   2  12         48.69         77.33        13.28 o
  18   2  12        789.63        863.38        34.41 o
  19   2  12        585.22        613.23        27.82 o
  20   2  12        667.89        685.57        32.89 o
  21   2  12        193.94        237.71        20.45 o
  22   2  12        347.19        335.01        24.39 o
  23   2  12        260.92        249.36        23.27 o
   1   3  12        363.55        372.12        19.94 o
   2   3  12        674.48        666.04        30.67 o
   3   3  12       1178.02       1182.29        41.92 o
   4   3  12        330.00        352.08        19.78 o
   5   3  12        781.63        756.20        32.58 o
   6   3  12        451.48        454.40        22.42 o
   7   3  12       2074.61       1995.08        67.17 o
   8   3  12        282.56        260.21        21.51 o
   9   3  12        995.30        978.06        40.97 o
  10   3  12       1624.69       1565.22        63.60 o
  11   3  12       1476.33       1449.60        67.46 o
  12   3  12        310.64        330.04        23.83 o
  13   3  12        774.69        798.55        42.50 o
  14   3  12        875.03        916.09        42.53 o
  15   3  12        218.62        224.07        21.06 o
  16   3  12        533.73        504.14        33.66 o
  17   3  12        469.90        448.10        29.95 o
  18   3  12        159.35        186.25        20.62 o
  19   3  12         28.11         27.19        13.56 o
  20   3  12        257.93        247.85        22.24 o
  21   3  12         13.74          9.95        11.64 o
   0   4  12        325.48        319.40        26.85 o
   1   4  12       2869.62       2867.95        89.40 o
   2   4  12        507.85        477.74        21.83 o
   3   4  12       2239.51       2079.34        74.23 o
   4   4  12        331.99        371.09        21.13 o
   5   4  12        687.87        688.35        33.51 o
   6   4  12         56.72         62.44        11.73 o
   7   4  12       1366.46       1331.68        52.95 o
   8   4  12        274.36        294.67        19.86 o
   9   4  12         66.11         62.38        11.52 o
  10   4  12         22.81         35.13        11.02 o
  11   4  12          3.58          8.81        11.38 o
  12   4  12        361.84        345.24        25.47 o
  13   4  12        194.29        196.76        19.21 o
  14   4  12        361.87        377.78        26.58 o
  15   4  12        108.91        121.11        15.08 o
  16   4  12         59.46         58.20        12.51 o
  17   4  12        460.74        473.11        49.61 o
  18   4  12        356.05        355.64        36.31 o
  19   4  12        172.97        177.83        26.96 o
   1   5  12        172.49        202.11        15.85 o
   2   5  12        137.65        129.07        13.45 o
   3   5  12        277.43        303.69        19.12 o
   4   5  12          2.96         -5.57         9.74 o
   5   5  12        503.86        544.60        23.73 o
   6   5  12         96.34         95.75        13.51 o
   7   5  12       1137.23       1164.67        42.07 o
   8   5  12         77.85         89.20        14.12 o
   9   5  12        483.36        490.15        25.51 o
  10   5  12         36.32         34.18        11.40 o
  11   5  12        718.27        766.43        37.62 o
  12   5  12        102.52         97.93        18.91 o
  13   5  12        827.17        821.54        47.97 o
  14   5  12         83.59         90.94        20.68 o
  15   5  12        379.80        410.35        36.54 o
  16   5  12         30.94         -3.85        44.00 o
   0   6  12        116.23         70.70        18.63 o
   1   6  12        546.97        575.48        25.86 o
   2   6  12        115.75        120.86        15.02 o
   3   6  12        815.60        851.83        35.30 o
   4   6  12        106.35        128.89        14.52 o
   5   6  12        780.31        807.38        31.12 o
   6   6  12         61.41         65.58        12.13 o
   7   6  12         31.43         21.14        12.27 o
   8   6  12          5.09          3.98        13.99 o
   9   6  12         41.70         59.18        15.40 o
  10   6  12          2.96          2.73        20.24 o
   2   0  13        812.17        802.89        39.64 o
   4   0  13       2070.19       2038.02        80.09 o
   6   0  13       2445.88       2459.11       108.71 o
   8   0  13       1236.96       1108.37        58.76 o
  10   0  13       6349.68       6587.46       260.32 o
  12   0  13        975.23       1088.81        58.42 o
  14   0  13       1220.23       1095.67        67.70 o
  16   0  13        903.55        850.52        55.00 o
  18   0  13        792.53        772.73        78.34 o
  20   0  13        315.51        302.07        32.10 o
  22   0  13         64.40         63.14        27.51 o
   0   1  13       7607.42       7708.51       287.22 o
   1   1  13        563.06        532.71        18.59 o
   2   1  13       2864.35       2717.34        86.06 o
   3   1  13        302.05        291.14        16.52 o
   4   1  13        687.84        653.91        24.03 o
   5   1  13         50.88         41.64         9.19 o
   6   1  13       1727.79       1648.72        58.20 o
   7   1  13        824.57        788.11        29.98 o
   8   1  13       1588.01       1569.28        52.33 o
   9   1  13        160.20        170.75        14.98 o
  10   1  13        270.93        281.52        19.33 o
  11   1  13        116.48        119.73        16.46 o
  12   1  13        628.46        632.60        27.33 o
  13   1  13        198.72        201.56        15.61 o
  14   1  13         82.07        100.60        12.87 o
  15   1  13         79.85         68.06        12.16 o
  16   1  13         58.43         78.86        13.26 o
  17   1  13         76.20         55.94        12.69 o
  18   1  13        658.60        689.72        31.97 o
  19   1  13        435.61        507.01        33.13 o
  20   1  13       1163.23       1192.60        45.90 o
  21   1  13         48.12         74.87        15.04 o
  22   1  13        126.09        152.46        17.66 o
  23   1  13         54.88         61.98        16.88 o
   1   2  13         35.02         39.44         9.43 o
   2   2  13        133.82        143.77        12.62 o
   3   2  13        309.11        312.78        19.36 o
   4   2  13        298.18        292.00        18.24 o
   5   2  13         50.31         65.04        12.25 o
   6   2  13       1997.72       1908.46        74.24 o
   7   2  13        900.88        872.59        39.91 o
   8   2  13        781.60        792.53        35.76 o
   9   2  13        934.93        943.57        41.82 o
  10   2  13        801.94        802.37        38.19 o
  11   2  13        913.23        878.87        42.48 o
  12   2  13       2083.37       2086.54        85.36 o
  13   2  13        648.77        640.22        31.72 o
  14   2  13       1585.09       1577.25        59.01 o
  15   2  13        123.57        133.79        15.35 o
  16   2  13        229.89        244.71        20.00 o
  17   2  13        870.15        885.71        39.68 o
  18   2  13         47.67         53.51        14.44 o
  19   2  13         19.20         16.13        18.73 o
  20   2  13        247.68        235.37        20.63 o
  21   2  13        201.58        225.11        21.46 o
  22   2  13         48.31         53.21        16.11 o
  23   2  13         51.51         26.90        39.65 o
   0   3  13         28.31         32.93        14.28 o
   1   3  13       1216.81       1192.65        47.20 o
   2   3  13       2492.51       2436.40        85.14 o
   3   3  13       1111.49       1118.72        44.54 o
   4   3  13       2851.87       2726.52        85.45 o
   5   3  13        576.78        603.21        28.58 o
   6   3  13        882.01        897.86        38.85 o
   7   3  13         74.44         84.24        13.38 o
   8   3  13        580.90        567.37        31.10 o
   9   3  13          4.91          7.28        10.96 o
  10   3  13         99.02         93.03        21.63 o
  11   3  13         31.87         21.01        13.38 o
  12   3  13         24.30         12.50        16.12 o
  13   3  13        163.63        164.85        18.79 o
  14   3  13         70.07         54.21        14.97 o
  15   3  13        303.93        297.87        25.37 o
  16   3  13        569.66        541.61        45.15 o
  17   3  13        293.64        325.01        32.79 o
  18   3  13        417.80        367.25        29.78 o
  19   3  13        441.18        448.02        31.48 o
  20   3  13          0.37        -11.39        16.47 o
  21   3  13        337.76        354.42        45.93 o
   1   4  13        114.97        101.75        20.32 o
   2   4  13         32.70         25.64        11.30 o
   3   4  13        279.94        309.73        21.10 o
   4   4  13         64.94         78.58        12.76 o
   5   4  13       1389.01       1339.72        52.80 o
   6   4  13        719.17        699.95        32.65 o
   7   4  13       1335.53       1309.68        51.47 o
   8   4  13        122.34        106.29        14.13 o
   9   4  13        971.73       1022.45        44.07 o
  10   4  13          5.15          6.60        11.25 o
  11   4  13        557.98        594.35        37.37 o
  12   4  13        117.25        110.92        18.42 o
  13   4  13       1571.47       1476.51        67.22 o
  14   4  13        443.45        403.06        29.58 o
  15   4  13        741.73        758.98        41.88 o
  16   4  13         29.84         25.80        12.82 o
  17   4  13        110.72        138.51        16.90 o
  18   4  13         34.35         37.22        23.00 o
   0   5  13        254.07        261.46        28.23 o
   1   5  13        784.90        783.07        35.28 o
   2   5  13        150.57        146.97        15.38 o
   3   5  13       1630.66       1578.07        54.39 o
   4   5  13         10.41         14.59        11.27 o
   5   5  13       1710.04       1691.82        57.66 o
   6   5  13        145.17        145.14        15.10 o
   7   5  13        173.73        198.11        25.85 o
   8   5  13        160.26        157.19        15.79 o
   9   5  13         43.09         28.04        12.85 o
  10   5  13         16.31         24.43        11.82 o
  11   5  13        237.35        232.16        21.32 o
  12   5  13         39.72         39.20        13.23 o
  13   5  13          4.04         -0.22        18.97 o
  14   5  13         34.50         34.56        35.78 o
   1   6  13        286.96        276.36        19.62 o
   2   6  13        183.17        185.70        16.69 o
   3   6  13         85.60         57.74        14.62 o
   4   6  13         80.06         82.62        14.67 o
   5   6  13        160.77        153.38        16.33 o
   6   6  13        190.64        213.44        20.52 o
   7   6  13        287.32        236.38        23.50 o
   8   6  13         31.23          4.97        28.55 o
   0   0  14      10065.64      10061.45       560.43 o
   2   0  14        962.23        934.07        50.88 o
   4   0  14       1701.64       1649.32        92.77 o
   6   0  14       2768.14       2814.13       116.69 o
   8   0  14       2329.05       2345.20        93.95 o
  10   0  14         33.81         15.51        15.11 o
  12   0  14         98.42         94.50        19.65 o
  14   0  14        322.43        332.81        33.28 o
  16   0  14        366.30        372.64        32.20 o
  18   0  14       1013.56       1056.57        64.96 o
  20   0  14        642.95        666.85        49.09 o
  22   0  14         84.83         72.91        24.48 o
   1   1  14       2260.93       2245.57        79.01 o
   2   1  14       1270.90       1234.05        49.72 o
   3   1  14        631.42        644.94        28.65 o
   4   1  14       1091.99       1088.59        38.67 o
   5   1  14        433.25        420.69        19.84 o
   6   1  14       1439.07       1450.83        46.68 o
   7   1  14        461.39        446.57        23.26 o
   8   1  14       1902.41       1958.66        69.82 o
   9   1  14        643.90        684.54        31.62 o
  10   1  14       4767.71       4897.17       167.77 o
  11   1  14        698.83        748.26        33.91 o
  12   1  14        886.45        937.96        34.03 o
  13   1  14          4.75         -9.08        10.35 o
  14   1  14        706.87        749.35        38.85 o
  15   1  14         26.23         11.76        11.34 o
  16   1  14        789.86        770.01        35.58 o
  17   1  14        845.24        845.12        35.88 o
  18   1  14        514.68        554.02        29.01 o
  19   1  14         90.05        102.04        15.59 o
  20   1  14         30.28         15.33        14.10 o
  21   1  14        430.06        496.82        37.77 o
  22   1  14         23.09         10.49        15.50 o
   0   2  14       2450.40       2414.66       114.96 o
   1   2  14       1866.63       1841.17        61.94 o
   2   2  14       1970.39       1934.92        69.07 o
   3   2  14        247.18        243.48        18.08 o
   4   2  14       4712.68       4485.94       173.67 o
   5   2  14        159.13        190.78        16.12 o
   6   2  14         57.39         62.03        12.46 o
   7   2  14       1199.24       1143.88        48.25 o
   8   2  14        335.54        351.57        24.00 o
   9   2  14         89.78         92.73        16.13 o
  10   2  14         15.29         18.09        13.87 o
  11   2  14        163.79        165.04        19.82 o
  12   2  14        138.66        142.34        18.37 o
  13   2  14        187.48        219.49        22.54 o
  14   2  14          7.36          0.73        14.00 o
  15   2  14         86.11         80.05        17.07 o
  16   2  14        538.51        576.67        40.27 o
  17   2  14        216.26        224.74        23.84 o
  18   2  14        160.47        171.92        21.22 o
  19   2  14        786.12        761.10        47.16 o
  20   2  14        322.16        327.81        27.27 o
  21   2  14        128.67        155.52        21.42 o
  22   2  14        221.90        301.85       152.76 o
   1   3  14        287.59        263.05        18.44 o
   2   3  14          7.99         15.75        10.39 o
   3   3  14        637.48        647.63        31.21 o
   4   3  14        973.34        937.31        37.97 o
   5   3  14        147.25        154.13        18.85 o
   6   3  14       1228.55       1212.58        52.28 o
   7   3  14        498.26        523.96        29.21 o
   8   3  14       1002.00        985.51        44.40 o
   9   3  14       1756.01       1730.60        73.76 o
  10   3  14         36.54         20.45        14.07 o
  11   3  14       1247.82       1274.58        61.01 o
  12   3  14        644.70        661.39        38.16 o
  13   3  14        720.68        750.43        43.12 o
  14   3  14        687.96        665.27        41.53 o
  15   3  14        400.53        451.23        32.39 o
  16   3  14         23.78         20.03        15.30 o
  17   3  14        428.77        410.38        32.32 o
  18   3  14          7.72         -0.29        15.12 o
  19   3  14        230.87        240.59        28.06 o
  20   3  14         37.33          2.90        48.83 o
   0   4  14        117.64        162.96        23.22 o
   1   4  14        739.97        734.76        34.09 o
   2   4  14        217.48        231.57        19.16 o
   3   4  14        432.39        461.10        26.83 o
   4   4  14        458.94        447.12        25.95 o
   5   4  14       1358.60       1306.55        50.77 o
   6   4  14         36.91         30.80        11.98 o
   7   4  14        200.35        200.47        17.55 o
   8   4  14         31.33         20.02        12.77 o
   9   4  14         59.13         72.49        13.91 o
  10   4  14         66.81         57.97        15.90 o
  11   4  14        118.84        118.45        17.92 o
  12   4  14         80.15        109.00        17.43 o
  13   4  14          6.92          1.76        14.07 o
  14   4  14        247.89        287.73        26.65 o
  15   4  14        529.08        545.28        36.86 o
  16   4  14        120.31        125.72        18.68 o
  17   4  14         98.98        118.45        25.14 o
   1   5  14         37.57         26.13        13.05 o
   2   5  14         28.14         34.75        13.20 o
   3   5  14        181.50        201.73        18.98 o
   4   5  14         21.28         14.75        12.37 o
   5   5  14       1534.47       1511.30        55.08 o
   6   5  14         27.32         24.22        12.55 o
   7   5  14        840.62        830.12        36.30 o
   8   5  14         25.55         20.69        12.53 o
   9   5  14        675.88        674.28        30.50 o
  10   5  14          3.58         12.64        13.74 o
  11   5  14        586.60        586.91        38.52 o
  12   5  14         42.97         45.16        15.87 o
  13   5  14       1058.68        972.68        89.45 o
   2   0  15       1037.71       1051.45        53.95 o
   4   0  15       1754.87       1748.32        79.92 o
   6   0  15        138.97        121.78        23.58 o
   8   0  15       1101.26       1094.43        58.87 o
  10   0  15       3185.99       3267.48       163.15 o
  12   0  15       1679.61       1585.19        86.72 o
  14   0  15        600.93        584.16        41.36 o
  16   0  15       1054.31       1085.38        64.22 o
  18   0  15       1081.18       1040.37        73.05 o
  20   0  15        156.60        166.02        37.76 o
   0   1  15       2643.80       2694.85       175.85 o
   1   1  15       1267.89       1212.71        61.39 o
   2   1  15       2877.27       2882.51       121.93 o
   3   1  15        301.40        305.40        19.50 o
   4   1  15       3143.33       3109.68       111.30 o
   5   1  15        742.99        799.67        33.26 o
   6   1  15        898.79        904.28        40.25 o
   7   1  15        214.84        243.42        20.32 o
   8   1  15       1408.92       1415.50        55.54 o
   9   1  15         81.72         77.65        13.15 o
  10   1  15        183.50        200.13        17.96 o
  11   1  15         49.14         46.22        13.18 o
  12   1  15         63.84         89.22        14.45 o
  13   1  15        240.91        224.17        19.35 o
  14   1  15        431.92        502.67        27.04 o
  15   1  15        313.25        364.67        24.88 o
  16   1  15        901.64        902.29        38.25 o
  17   1  15         73.44         76.46        15.19 o
  18   1  15        690.73        792.38        37.31 o
  19   1  15        224.52        269.63        22.86 o
  20   1  15        597.38        643.51        36.14 o
  21   1  15         37.25         58.09        17.89 o
   1   2  15        384.98        419.71        23.80 o
   2   2  15        126.34        140.09        16.09 o
   3   2  15        291.69        263.28        21.15 o
   4   2  15        635.89        608.34        36.62 o
   5   2  15        442.37        419.50        25.59 o
   6   2  15        803.13        757.27        37.88 o
   7   2  15        125.53        115.67        16.76 o
   8   2  15        544.53        586.80        37.93 o
   9   2  15        640.39        617.91        40.19 o
  10   2  15       1020.14       1047.16        52.62 o
  11   2  15        254.92        272.61        25.21 o
  12   2  15        823.39        811.94        44.26 o
  13   2  15        387.77        380.66        29.49 o
  14   2  15        870.50        862.67        46.44 o
  15   2  15        125.08        165.63        21.98 o
  16   2  15        193.00        206.37        24.08 o
  17   2  15        301.43        290.96        28.68 o
  18   2  15        205.08        203.62        23.98 o
  19   2  15        126.19        130.38        22.29 o
  20   2  15        100.48         75.42        53.18 o
   0   3  15        970.65        921.69        52.73 o
   1   3  15       1337.03       1334.83        49.26 o
   2   3  15        348.04        377.23        23.09 o
   3   3  15       2689.96       2611.51        96.22 o
   4   3  15       1027.72       1025.04        44.60 o
   5   3  15       1027.90        998.13        46.62 o
   6   3  15        275.06        283.78        22.38 o
   7   3  15        470.22        474.49        29.36 o
   8   3  15        480.96        428.77        26.95 o
   9   3  15         34.04         44.30        15.30 o
  10   3  15         32.92         27.67        15.12 o
  11   3  15        116.79         90.54        20.38 o
  12   3  15        241.44        242.87        24.23 o
  13   3  15         58.05         34.17        16.24 o
  14   3  15        159.83        186.49        22.68 o
  15   3  15         99.40        112.64        20.33 o
  16   3  15        468.96        521.85        37.86 o
  17   3  15        247.18        291.96        27.67 o
  18   3  15        489.87        486.72        39.02 o
   1   4  15        203.31        190.32        18.38 o
   2   4  15        380.79        427.25        25.17 o
   3   4  15        258.54        295.89        20.45 o
   4   4  15         54.28         53.24        13.79 o
   5   4  15        386.77        430.38        27.32 o
   6   4  15        125.87        130.85        16.04 o
   7   4  15       1081.40       1010.15        47.51 o
   8   4  15         55.88         73.36        16.00 o
   9   4  15        151.76        156.90        20.92 o
  10   4  15         96.44         95.40        18.33 o
  11   4  15        466.53        482.50        33.44 o
  12   4  15        371.04        329.96        29.79 o
  13   4  15       1071.10       1083.30        61.06 o
  14   4  15         78.39         89.40        18.91 o
  15   4  15        147.78        160.29        23.21 o
   0   5  15          5.44         19.07        24.78 o
   1   5  15       1612.82       1576.27        61.63 o
   2   5  15         27.09         39.19        14.33 o
   3   5  15        636.20        669.40        38.78 o
   4   5  15         42.87         54.34        14.92 o
   5   5  15        710.30        711.58        32.81 o
   6   5  15         40.81         65.76        14.68 o
   7   5  15        216.12        215.05        18.43 o
   8   5  15         35.56         37.36        14.51 o
   9   5  15         17.72         37.10        14.31 o
   2   0  16       3379.78       3329.01       187.83 o
   4   0  16       1937.84       1967.26       116.06 o
   6   0  16        209.08        262.45        72.50 o
   8   0  16       1697.18       1810.17       124.39 o
  10   0  16         44.58         44.13        22.29 o
  12   0  16         58.43         57.77        19.86 o
  14   0  16        679.60        657.89        44.97 o
  16   0  16       1071.59       1164.83        84.37 o
  18   0  16        193.20        236.98        31.17 o
  20   0  16        250.43        307.45        37.57 o
   1   1  16        415.66        456.12        30.30 o
   2   1  16        635.40        648.81        36.19 o
   3   1  16        279.63        335.45        26.75 o
   4   1  16        801.31        813.16        42.53 o
   5   1  16         96.60         98.74        15.43 o
   6   1  16       1306.74       1348.89        54.77 o
   7   1  16        186.20        195.47        18.27 o
   8   1  16       2370.88       2403.52        94.46 o
   9   1  16        453.28        504.09        31.19 o
  10   1  16       1413.55       1419.34        61.62 o
  11   1  16        143.85        137.29        18.45 o
  12   1  16       1252.83       1315.82        48.46 o
  13   1  16        389.46        413.07        26.11 o
  14   1  16        563.39        589.78        37.12 o
  15   1  16        201.46        192.42        21.73 o
  16   1  16       1018.87       1086.86        51.93 o
  17   1  16         88.87         79.33        18.54 o
  18   1  16         23.65         26.78        16.11 o
  19   1  16        148.96        145.04        20.12 o
  20   1  16        161.70        187.94        28.86 o
   0   2  16         23.79         31.46        20.51 o
   1   2  16        704.14        703.91        40.02 o
   2   2  16       1774.08       1810.62        70.28 o
   3   2  16        755.56        756.79        33.94 o
   4   2  16        187.35        207.07        20.60 o
   5   2  16        986.68       1002.65        44.09 o
   6   2  16       1055.15       1065.25        45.28 o
   7   2  16        426.71        455.91        33.77 o
   8   2  16        123.50        114.89        19.25 o
   9   2  16         88.11         85.11        18.02 o
  10   2  16        214.82        202.35        22.70 o
  11   2  16        240.06        253.26        25.01 o
  12   2  16          5.01        -10.33        15.37 o
  13   2  16         71.73         51.77        17.51 o
  14   2  16        298.15        305.77        28.19 o
  15   2  16        333.48        341.89        29.92 o
  16   2  16         26.22         10.71        18.18 o
  17   2  16        220.81        235.19        26.52 o
  18   2  16        534.96        522.05        40.50 o
  19   2  16         98.16        102.02        52.22 o
   1   3  16        646.51        603.25        31.24 o
   2   3  16        432.51        464.10        25.88 o
   3   3  16        226.17        278.26        22.79 o
   4   3  16        184.06        212.75        21.61 o
   5   3  16        852.47        823.31        37.84 o
   6   3  16        408.03        449.11        30.08 o
   7   3  16       1192.77       1231.70        55.92 o
   8   3  16        705.17        750.82        41.25 o
   9   3  16        798.13        786.41        45.62 o
  10   3  16       1193.84       1213.99        59.58 o
  11   3  16        548.83        651.35        51.08 o
  12   3  16        500.53        461.62        36.71 o
  13   3  16        455.40        493.76        35.37 o
  14   3  16        310.19        334.74        31.92 o
  15   3  16        375.55        379.38        32.87 o
  16   3  16        403.72        415.35        33.01 o
  17   3  16         85.81         96.70        59.47 o
   0   4  16        534.95        550.43        42.15 o
   1   4  16       1392.96       1374.20        52.18 o
   2   4  16        595.23        579.00        29.62 o
   3   4  16        907.60        912.05        43.19 o
   4   4  16         72.26         81.96        15.04 o
   5   4  16        412.98        466.96        27.20 o
   6   4  16        184.50        173.10        20.21 o
   7   4  16        387.76        417.11        29.34 o
   8   4  16         35.68         49.89        15.75 o
   9   4  16        241.66        221.62        24.65 o
  10   4  16          5.49         28.11        20.82 o
  11   4  16        148.62        158.68        22.74 o
  12   4  16        107.66        131.11        21.41 o
  13   4  16          5.55         45.45        52.70 o
   1   5  16          0.95         -6.26        13.64 o
   2   5  16          5.72         -2.97        14.11 o
   3   5  16        335.23        326.33        24.25 o
   4   5  16         43.37         34.57        15.33 o
   5   5  16        128.50        121.09        17.74 o
   6   5  16         28.55         25.82        17.51 o
   7   5  16        542.63        610.82        50.74 o
   8   5  16         20.93         57.55        25.23 o
   2   0  17        274.88        260.55        47.38 o
   4   0  17       1197.65       1234.94        93.16 o
   6   0  17       3459.43       3564.05       214.99 o
   8   0  17       2027.03       2202.11       140.19 o
  10   0  17         92.10        153.94        32.29 o
  12   0  17       2525.24       2605.60       150.65 o
  14   0  17       2507.03       2767.33       130.41 o
  16   0  17        219.38        203.71        31.33 o
  18   0  17         62.69         54.11        26.88 o
   0   1  17       1126.19       1225.06        78.09 o
   1   1  17        143.92        136.03        18.89 o
   2   1  17       2626.82       2679.24       120.66 o
   3   1  17        985.38       1049.03        52.99 o
   4   1  17       1647.58       1704.79        83.27 o
   5   1  17         46.05         41.86        18.50 o
   6   1  17        607.58        658.62        43.23 o
   7   1  17        122.12        161.22        20.91 o
   8   1  17        162.73        178.94        19.55 o
   9   1  17        120.88        121.60        18.47 o
  10   1  17         13.08         27.66        16.99 o
  11   1  17        143.29        196.21        23.79 o
  12   1  17        102.42         69.59        18.20 o
  13   1  17        112.87        131.55        21.42 o
  14   1  17        485.98        478.87        39.78 o
  15   1  17        251.95        275.06        35.16 o
  16   1  17        196.71        209.16        28.05 o
  17   1  17         13.68          6.73        18.51 o
  18   1  17        287.63        362.85        33.14 o
  19   1  17        116.38        119.79        35.90 o
   1   2  17         15.85         23.59        15.70 o
   2   2  17         85.16         77.05        15.86 o
   3   2  17        154.07        165.53        23.61 o
   4   2  17        560.21        573.00        31.02 o
   5   2  17        765.00        757.93        37.97 o
   6   2  17        381.37        424.78        32.75 o
   7   2  17        544.80        668.09        39.66 o
   8   2  17        510.01        515.05        34.63 o
   9   2  17        222.33        228.48        24.63 o
  10   2  17        740.89        700.98        41.54 o
  11   2  17        271.79        281.15        33.34 o
  12   2  17        443.52        490.00        36.41 o
  13   2  17        717.86        761.21        46.66 o
  14   2  17        346.03        318.78        31.12 o
  15   2  17        643.66        728.60        44.17 o
  16   2  17        400.95        451.19        41.45 o
  17   2  17          2.44         15.83        25.02 o
  18   2  17        237.62        141.18        63.34 o
   0   3  17       3094.28       2987.58       142.59 o
   1   3  17        956.75        986.41        43.49 o
   2   3  17        290.81        275.04        25.29 o
   3   3  17        890.67        911.80        45.86 o
   4   3  17        111.89        136.16        18.59 o
   5   3  17        589.71        663.93        36.41 o
   6   3  17        272.36        309.08        25.08 o
   7   3  17        200.60        182.35        22.71 o
   8   3  17        467.67        472.60        34.81 o
   9   3  17         89.11         86.66        22.01 o
  10   3  17         80.07         64.88        19.79 o
  11   3  17        146.57        146.25        22.48 o
  12   3  17        183.19        160.70        23.81 o
  13   3  17        117.36        120.30        22.05 o
  14   3  17         29.34         31.45        19.41 o
  15   3  17        243.21        241.26        66.24 o
   1   4  17         27.88         14.54        14.32 o
   2   4  17        211.54        205.60        20.45 o
   3   4  17        481.95        505.69        30.20 o
   4   4  17         45.63         66.33        15.46 o
   5   4  17        164.78        190.84        21.36 o
   6   4  17         48.82         41.42        17.08 o
   7   4  17        284.47        296.94        25.92 o
   8   4  17         40.68         47.58        18.78 o
   9   4  17       1092.23       1081.02        55.65 o
  10   4  17        315.36        342.20        50.59 o
  11   4  17        996.11       1000.24       117.00 o
   0   5  17        110.06        175.99        50.28 o
   1   5  17       1023.71       1074.67        83.93 o
   2   5  17        259.39        251.39        66.94 o
   3   5  17        282.24        336.72        43.22 o
   4   5  17          0.50          6.86        36.02 o
   4   0  18       2143.94       2498.42       200.16 o
   6   0  18       1567.79       1452.74       152.78 o
   8   0  18        285.08        295.58        38.27 o
  10   0  18       1678.87       1720.16       111.51 o
  12   0  18        231.74        236.89        37.29 o
  14   0  18        512.91        548.97        49.44 o
  16   0  18         74.62         78.00        26.49 o
   1   1  18         12.99          4.40        15.35 o
   2   1  18         82.52         68.04        20.27 o
   3   1  18         26.00         46.48        19.12 o
   4   1  18        218.47        197.23        34.51 o
   5   1  18        450.36        526.60        39.71 o
   6   1  18        726.54        794.26        53.65 o
   7   1  18        725.58        693.01        62.15 o
   8   1  18       1010.82       1162.26        82.86 o
   9   1  18        227.03        212.71        33.83 o
  10   1  18        248.95        309.45        34.66 o
  11   1  18          4.78        -10.52        19.37 o
  12   1  18       1387.73       1435.79        84.19 o
  13   1  18        348.10        386.02        33.84 o
  14   1  18        806.19        886.59        50.98 o
  15   1  18         83.28        124.71        23.87 o
  16   1  18        346.52        364.20        34.10 o
  17   1  18         13.05         25.67        21.57 o
   0   2  18       2129.77       2204.85       127.31 o
   1   2  18        398.90        391.15        30.76 o
   2   2  18       1085.83       1113.54        58.10 o
   3   2  18        810.06        830.15        47.53 o
   4   2  18        490.68        531.95        34.04 o
   5   2  18        679.95        741.37        42.93 o
   6   2  18        513.11        536.91        36.73 o
   7   2  18         53.35         53.50        18.34 o
   8   2  18        577.73        587.47        38.66 o
   9   2  18         66.06         90.79        20.18 o
  10   2  18         17.63         19.97        18.20 o
  11   2  18        119.86        117.57        22.02 o
  12   2  18         79.02        115.21        22.60 o
  13   2  18        184.37        194.88        26.12 o
  14   2  18        211.84        234.56        27.37 o
  15   2  18        187.02        242.49        28.61 o
   1   3  18         20.30         33.71        16.67 o
   2   3  18        155.29        163.67        20.74 o
   3   3  18          5.48          8.61        15.42 o
   4   3  18        142.23        157.70        20.55 o
   5   3  18        592.65        554.20        35.38 o
   6   3  18        233.02        226.04        25.04 o
   7   3  18        266.71        297.87        30.70 o
   8   3  18        370.21        332.40        45.65 o
   9   3  18        463.35        520.31        39.96 o
  10   3  18        308.33        313.23        31.96 o
  11   3  18        364.14        372.06        35.03 o
  12   3  18        244.00        207.67        27.14 o
  13   3  18        188.34        193.40        68.17 o
   0   4  18        134.76        110.87        31.26 o
   1   4  18        505.43        525.58        32.96 o
   2   4  18          2.16          5.27        15.05 o
   3   4  18       1063.78       1132.13        46.48 o
   4   4  18          9.11          8.43        16.55 o
   5   4  18        137.46        117.10        20.70 o
   6   4  18         15.65        -16.16        16.16 o
   7   4  18        253.75        244.08        33.43 o
   6   0  19        778.08        656.53        85.09 o
  10   0  19       1472.00       1409.22       125.71 o
  12   0  19        259.59        291.01        62.85 o
  14   0  19        599.69        625.59        82.19 o
  16   0  19        146.25         89.42        29.74 o
   0   1  19       1891.65       1852.05       168.25 o
   1   1  19         40.98         32.73        24.35 o
   2   1  19        727.78        754.26        53.29 o
   3   1  19        214.48        163.34        34.26 o
   4   1  19       2143.08       2217.02       152.45 o
   5   1  19        345.26        291.98        42.29 o
   6   1  19        227.57        329.39        40.61 o
   7   1  19        415.04        466.94        48.67 o
   8   1  19        126.13        147.98        32.80 o
   9   1  19        184.74        191.93        35.43 o
  10   1  19         64.34         69.91        24.54 o
  11   1  19        105.33        157.46        27.51 o
  12   1  19        372.55        340.55        36.15 o
  13   1  19        195.90        208.21        38.35 o
  14   1  19        152.42        191.90        48.75 o
  15   1  19        191.99        190.06        32.33 o
   1   2  19        157.64        164.48        23.01 o
   2   2  19        173.83        158.16        23.52 o
   3   2  19        309.77        369.96        35.35 o
   4   2  19        268.08        244.30        31.77 o
   5   2  19        244.96        307.59        35.72 o
   6   2  19        631.68        691.39        49.39 o
   7   2  19        165.29        197.94        25.46 o
   8   2  19        671.58        699.51        44.19 o
   9   2  19        753.37        829.46        49.93 o
  10   2  19       1256.99       1263.74        78.18 o
  11   2  19        248.39        231.12        28.28 o
  12   2  19        387.39        406.57        34.66 o
  13   2  19        186.76        191.03        31.96 o
   0   3  19        745.84        715.18        69.18 o
   1   3  19        599.87        599.08        58.13 o
   2   3  19        380.23        411.91        29.93 o
   3   3  19        234.36        314.31        27.58 o
   4   3  19        495.05        540.29        34.71 o
   5   3  19         75.63         63.41        21.55 o
   6   3  19        184.91        189.30        25.37 o
   7   3  19        173.69        165.53        24.80 o
   8   3  19        234.32        281.07        29.58 o
   9   3  19        128.00        113.79        23.73 o
  10   3  19          9.14         31.59        32.28 o
  11   3  19         18.21         59.47        51.25 o
   1   4  19        103.38         99.78        21.87 o
   2   4  19        277.06        275.00        28.75 o
   3   4  19         75.44         67.53        43.76 o
   4   4  19         30.94         51.51        29.35 o
   5   4  19        553.48        529.37        82.19 o
   8   0  20        309.10        433.16        70.11 o
  10   0  20         21.87        -25.14        35.29 o
  12   0  20        173.87         82.19        46.90 o
   2   1  20        392.99        344.20        64.30 o
   3   1  20         88.82        111.32        31.77 o
   4   1  20        102.21        104.32        31.80 o
   5   1  20          0.26        -24.07        25.08 o
   6   1  20        383.48        430.88        51.79 o
   7   1  20         16.62         25.07        25.67 o
   8   1  20        423.12        511.06        52.63 o
   9   1  20        214.38        278.53        42.71 o
  10   1  20       1452.87       1514.65       100.56 o
  11   1  20        149.90        143.56        37.17 o
  12   1  20        544.22        576.15        50.82 o
  13   1  20         32.76         -7.62        23.85 o
   0   2  20        831.54        761.32        72.78 o
   1   2  20        626.13        665.98        42.51 o
   2   2  20        382.50        399.42        40.20 o
   3   2  20        392.04        466.84        40.28 o
   4   2  20        633.23        705.90        49.43 o
   5   2  20        151.52        145.62        29.23 o
   6   2  20        609.81        687.99        53.28 o
   7   2  20        422.06        417.68        34.76 o
   8   2  20          0.13         -1.49        19.19 o
   9   2  20         37.56         28.75        24.52 o
  10   2  20         49.43         45.53        25.26 o
  11   2  20         15.18         39.63        34.79 o
   1   3  20         66.11         65.91        22.16 o
   2   3  20         24.97         25.64        20.27 o
   3   3  20        313.78        347.45        50.48 o
   4   3  20         83.94         66.19        22.41 o
   5   3  20        197.37        197.50        28.71 o
   6   3  20        327.19        328.21        32.91 o
   7   3  20        473.74        588.73        60.85 o
   4   1  21        307.81        297.30        62.37 o
   5   1  21        319.42        259.58        56.57 o
   6   1  21        370.97        243.15        59.95 o
   7   1  21        452.28        503.26        78.81 o
   8   1  21        378.27        380.59        80.98 o
   9   1  21         42.80          9.03        30.77 o
  10   1  21         22.83          1.89        44.24 o
   1   2  21         20.10         30.73        25.46 o
   2   2  21         55.92         72.49        28.69 o
   3   2  21        585.85        610.98        56.43 o
   4   2  21        194.01        203.51        32.37 o
   5   2  21          8.73         27.93        24.66 o
   6   2  21        235.48        282.81        44.94 o
   7   2  21         76.98         74.42        31.89 o
   8   2  21        573.40        582.07        97.66 o
                                                
